# Supplementary material for: Intraspecific variation of recombination rate in maize
Source: Genome Biol. 2013 Sep 19;14(9):R103. doi: 10.1186/gb-2013-14-9-r103 (PMC4053771; doi:10.1186/gb-2013-14-9-r103)
Supplement: Additional file 1: Table S1 — Maize lines used in this study, assignment to gene pools and origin of the lines. [file gb-2013-14-9-r103-S1.xlsx]

## Sheet: Table_S1
Table S1
Line	Pool	Donor of the line
B73	Dent	Iowa State University, USA (obtained via USDA)
D06	Dent	University of Hohenheim, Germany
D09	Dent	University of Hohenheim, Germany
EC169	Dent	CIAM, Spain
F252	Dent	INRA, France
F353 (central line)	Dent	INRA, France
F618	Dent	INRA, France
Mo17	Dent	University of Missouri, USA (obtained via USDA)
UH250	Dent	University of Hohenheim, Germany
UH304	Dent	University of Hohenheim, Germany
W117	Dent	University of Wisconsin, USA (obtained via USDA)
D152	Flint	University of Hohenheim, Germany
DK105	Flint	University of Hohenheim, Germany
EC49A	Flint	CIAM, Spain
EP44	Flint	CSIC, Spain
EZ5	Flint	CSIC, Spain
F03802	Flint	INRA, France
F2	Flint	INRA, France
F64	Flint	INRA, France (originally from Argentina)
F283	Flint	INRA, France
UH006	Flint	University of Hohenheim, Germany
UH007 (central line)	Flint	University of Hohenheim, Germany
UH009	Flint	University of Hohenheim, Germany
