# Supplementary material for: Intraspecific variation of recombination rate in maize
Source: Genome Biol. 2013 Sep 19;14(9):R103. doi: 10.1186/gb-2013-14-9-r103 (PMC4053771; doi:10.1186/gb-2013-14-9-r103)
Supplement: Additional file 3: Table S2 — Chromosome-wide genetic lengths and recombination rates for all genetic maps. [file gb-2013-14-9-r103-S3.xls]

## Sheet: Table_S2
Table S2
map	N	L_tot	rec_tot	L1	L2	L3	L4	L5	L6	L7	L8	L9	L10	rec1	rec2	rec3	rec4	rec5	rec6	rec7	rec8	rec9	rec10
CFD01	86	1536.6	0.748	227.7	170	160.6	141	163.6	128.4	148.1	140.7	139.6	117	0.756	0.718	0.695	0.584	0.752	0.76	0.841	0.801	0.892	0.783
CFD02	73	1319.6	0.642	170.1	138.6	162.6	109.3	137.3	130.2	114.9	134.6	122.3	99.8	0.565	0.585	0.703	0.453	0.631	0.77	0.652	0.766	0.782	0.668
CFD03	103	1347.3	0.656	160.2	132.3	136.1	122.9	131.4	139.5	165.7	110.8	133.4	115	0.532	0.559	0.589	0.509	0.604	0.825	0.941	0.631	0.853	0.769
CFD04	105	1432.9	0.697	210.1	152.1	143.6	143	159.3	132.8	134.1	123.5	122.1	112.2	0.698	0.642	0.621	0.593	0.732	0.786	0.761	0.703	0.781	0.751
CFD05	77	1179.7	0.574	166.6	138.1	119.5	117.5	119.7	82.2	104.7	114.3	104.3	113	0.553	0.583	0.517	0.487	0.55	0.487	0.594	0.65	0.666	0.756
CFD06	105	1441.2	0.701	215.6	136.9	133.3	154.1	138	147.4	133.9	150.7	135.1	96	0.716	0.578	0.577	0.639	0.634	0.872	0.76	0.858	0.864	0.642
CFD07	108	1334.5	0.649	202.4	128.9	147.2	136.1	150.6	116.5	110.9	111.2	123.8	106.9	0.672	0.544	0.637	0.564	0.692	0.689	0.63	0.633	0.791	0.715
CFD09	63	1287.4	0.627	190.7	135.4	111.1	131.5	128.4	103.8	112.5	138.7	122.9	112.4	0.633	0.572	0.481	0.545	0.59	0.614	0.639	0.789	0.786	0.752
CFD10	99	1288.7	0.627	154.1	118	139.3	128.4	133.7	119.2	139.4	126.7	132.1	97.8	0.512	0.498	0.603	0.532	0.614	0.705	0.791	0.721	0.844	0.654
CFD11	86	1537.7	0.748	222.2	163.2	169.1	143.8	138.4	131.8	150.7	157.5	140.6	120.3	0.738	0.689	0.732	0.596	0.636	0.78	0.856	0.897	0.898	0.805
CFD12	100	1360.8	0.662	194.2	153.3	151.8	125.3	130.3	118	123.7	131.6	113.1	119.4	0.645	0.647	0.657	0.519	0.599	0.698	0.703	0.749	0.723	0.799
CFF01	99	1507	0.733	230.8	181.2	157.6	128.7	156.3	124.4	125.3	142.7	149.4	110.5	0.766	0.765	0.682	0.534	0.718	0.736	0.712	0.812	0.955	0.739
CFF02	120	1666.6	0.811	253.6	189.1	175.8	161.9	163.5	141.7	157.6	153.6	144.6	125.2	0.842	0.798	0.761	0.671	0.751	0.838	0.895	0.874	0.924	0.838
CFF03	112	1893.1	0.921	290.7	202.6	223.1	164.3	191.6	158.1	196.5	162.8	170	133.5	0.965	0.855	0.965	0.681	0.881	0.936	1.116	0.927	1.086	0.893
CFF04	53	1535.6	0.747	214.5	186.2	164.1	145.3	166.6	150.4	129.5	137.5	144.4	97.2	0.712	0.786	0.71	0.602	0.765	0.89	0.735	0.783	0.923	0.65
CFF06	50	1785	0.869	284	192.5	170.3	179.2	224.5	140.8	157.4	143.8	148	144.4	0.943	0.812	0.737	0.743	1.032	0.833	0.894	0.819	0.946	0.966
CFF07	129	1630.3	0.793	226.2	196.4	156.6	164.2	167.1	133.2	148.8	142.6	167.5	127.8	0.751	0.829	0.678	0.681	0.768	0.788	0.845	0.812	1.071	0.855
CFF08	77	1554.9	0.757	207.1	186.7	154.1	168.5	165.2	137.3	134.9	115.1	146.3	139.6	0.688	0.788	0.667	0.698	0.759	0.813	0.766	0.655	0.935	0.934
CFF09	134	1442.1	0.702	203.9	177.4	147.7	144.2	154	125.4	119.3	122.1	149.4	98.8	0.677	0.749	0.639	0.598	0.708	0.742	0.677	0.695	0.955	0.661
CFF10	108	1437.3	0.699	208.6	171.6	151.1	137.5	163.7	133.1	133.4	136.4	115.3	86.5	0.693	0.724	0.654	0.57	0.753	0.788	0.758	0.777	0.737	0.578
CFF12	114	1654.6	0.805	217.2	185.3	162.8	167.6	232.3	144.5	155.5	159	132.9	97.5	0.721	0.782	0.704	0.695	1.067	0.855	0.883	0.905	0.849	0.652
CFF13	117	1768.6	0.861	271.8	171.3	179.7	157.1	189.4	149.2	203.4	200	146.6	100.2	0.902	0.723	0.778	0.651	0.87	0.883	1.155	1.138	0.937	0.67
CFF15	115	1751.6	0.852	267.5	210.9	183.9	149.8	203.9	128.2	145.5	181.9	143.9	136	0.888	0.89	0.796	0.621	0.937	0.759	0.826	1.036	0.92	0.91
DentAll	919	1358.9	0.661	189.5	139.5	142.1	132.2	137.7	123.7	130.4	129.3	125.5	109.1	0.629	0.589	0.615	0.548	0.633	0.732	0.741	0.736	0.802	0.73
FlintAll	1009	1643.4	0.8	238.3	187.9	169.6	156.7	184.5	139.1	153.6	152.1	147	114.6	0.791	0.793	0.734	0.65	0.848	0.823	0.872	0.866	0.939	0.767
All	2233	1517.4	0.738	218.3	167.1	157.7	145	162.1	131.8	142.8	142	137.8	112.8	0.725	0.705	0.682	0.601	0.745	0.78	0.811	0.808	0.881	0.755
N: population size
Lx: total genetic length of chromosome x
recx: chromosome-wide recombination rate of chromosome x ini cM/Mbp
DentAll: pooled analysis of all DentxDent crosses
FlintAll: pooled analysis of all FlintxFlint crosses
All: pooled analysis of all 23 crosses
