# Supplementary material for: Intraspecific variation of recombination rate in maize
Source: Genome Biol. 2013 Sep 19;14(9):R103. doi: 10.1186/gb-2013-14-9-r103 (PMC4053771; doi:10.1186/gb-2013-14-9-r103)
Supplement: Additional file 4: Table S3 — Details of all genetic maps, including raw segregation data. [file gb-2013-14-9-r103-S4.xlsx]

## Sheet: Table_S3
Table S3
map	SNP_name	chr_gen	gen_pos	status	chr_phy	coordinate	raw_data
CFD01	PUT-163a-16926058-1127	1	0	placed	1	2801226	ABAABBBBAAAAABAABAAAABAABBAABABABAAABABBBBBAABABBAABBABABABBBAABBBBAABABBAAAABABBAAAAA
CFD01	PUT-163a-71312844-3126	1	0	placed	1	1001697	ABAABBBBAAAAABAABAAAABAABBAABABABAAABABBBBBAABABBAABBABABABBBAABBBBAABABBAAAABABBAAAAA
CFD01	PZE-101000060	1	0	placed	1	157104	ABAABBBBAAAAABAABAAAABAABBAABABABAAABABBBBBAABABBAABBABABABBBAABBBBAABABBAAAABABBAAAAA
CFD01	PZE-101000083	1	0	placed	1	239225	ABAAB-BBAAAAABAABAAAABAABBAABABABAAABABBBBBAABABBAABBABABABBBAABBBBAABABBAAAABABBAAAAA
CFD01	PZE-101000111	1	0	frame	1	263938	ABAABBBBAAAAABAABAAAABAABBAABABABAAABABBBBBAABABBAABBABABABBBAABBBBAABABBAAAABABBAAAAA
CFD01	PZE-101000169	1	0	placed	1	379844	ABAABBBBAAAAABAABAAAABAABBAABABABAAABABBBBBAABABBAABBABABABBBAABBBBAABABBAAAABABBAAAAA
CFD01	PZE-101000256	1	0	placed	1	485953	ABAABBBBAAAAABAABAAAABAABBAABABABAAABABBBBBAABABBAABBABABABBBAABBBBAABABBAAAABABBAAAAA
CFD01	PZE-101000349	1	0	placed	1	681704	ABAABBBBAAAAABAABAAAABAABBAABABABAAABABBBBBAABABBAABBABABABBBAABBBBAABABBAAAABABBAAAAA
CFD01	PZE-101000370	1	0	placed	1	824379	ABAABBBBAAAAABAABAAAABAABBAABABABAAABABBBBBAABABBAABBABABABBBAABBBBAABABBAAAABABBAAAAA
CFD01	PZE-101000431	1	0	placed	1	992572	ABAABBBBAAAAABAABAAAABAABBAABABABAAABABBBBBAABABBAABBABABABBBAABBBBAABABBAAAABABBAAAAA
CFD01	PZE-101000442	1	0	placed	1	993764	ABAABBBBAAAAABAABAAAABAABBAABABABAAABABBBBBAABABBAABBABABABBBAABBBBAABABBAAAABABBAAAAA
CFD01	PZE-101000659	1	0	placed	1	1567151	ABAABBBBAAAAABAABAAAABAABBAABABABAAABABBBBBAABABBAABBABABABBBAABBBBAABABBAAAABABBAAAAA
CFD01	PZE-101000673	1	0	placed	1	1568998	ABAABBBBAAAAABAABAAAABAABBAABABABAAABABBBBBAABABBAABBABABABBBAABBBBAABABBAAAABABBAAAAA
CFD01	PZE-101000754	1	0	placed	1	1686635	ABAABBBBAAAAABAABAAAABAABBAABABABAAABABBBBBAABABBAABBABABABBBAABBBBAABABBAAAABABBAAAAA
CFD01	PZE-101001044	1	0	placed	1	1968281	ABAABBBBAAAAABAABAAAABAABBAABABABAAABABBBBBAABABBAABBABABABBBAABBBBAABABBAAAABABBAAAAA
CFD01	PZE-101001107	1	0	placed	1	2043319	ABAABBBBAAAAABAABAAAABAABBAABABABAAABABBBBBAABABBAABBABABABBBAABBBBAABABBAAAABABBAAAAA
CFD01	PZE-101001110	1	0	placed	1	2044238	ABAABBBBAAAAABAABAAAABAABBAABABABAAABABBBBBAABABBAABBABABABBBAABBBBAABABBAAAABABBAAAAA
CFD01	PZE-101001116	1	0	placed	1	2045583	ABAABBBBAAAAABAABAAAABAABBAABABABAAABABBBBBAABABBAABBABABABBBAABBBBAABABBAAAABABBAAAAA
CFD01	PZE-101001280	1	0	placed	1	2306521	ABAABBBBAAAAABAABAAAABAABBAABABABAAABABBBBBAABABBAABBABABABBBAABBBBAABABBAAAABABBAAAAA
CFD01	PZE-101001380	1	0	placed	1	2428671	ABAABBBBAAAAABAABAAAABAABBAABABABAAABABBBBBAABABBAABBABABABBBAABBBBAABABBAAAABABBAAAAA
CFD01	PZE-101002081	1	0	placed	1	2895697	ABAABBBBAAAAABAABAAAABAABBAABABABAAABABBBBBAABABBAABBABABABBBAABBBBAABABBAAAABABBAAAAA
CFD01	SYN35328	1	0	placed	1	2754296	ABAABBBBAAAAABAABAAAABAABBAABABABAAABABBBBBAABABBAABBABABABBBAABBBBAABABBAAAABABBAAAAA
CFD01	SYN35329	1	0	placed	1	2742699	ABAABBBBAAAAABAABAAAABAABBAABABABAAABABBBBBAABABBAABBABABABBBAABBBBAABABBAAAABABBAAAAA
CFD01	SYN35333	1	0	placed	1	2753327	A-AAB-BBAAAAABAABAAAABAA-BAABA-ABAAABABBBBBAABABBAABBABABABBBAABBBBAABABBAAAABABBAAAAA
CFD01	SYN35337	1	0	placed	1	2870877	ABAABBBBAAAAABAABAAAABAABBAABABABAAABABBBBBAABABBAABBABABABBBAABBBBAABABBAAAABABBAAAAA
CFD01	SYN38926	1	0	placed	1	2796496	ABAABBBBAAAAABAABAAAABAABBAABABABAAABABBBBBAABABBAABBABABABBBAABBBBAABABBAAAABABBAAAAA
CFD01	SYN8296	1	0	placed	1	1003413	ABAABBBBAAAAABAABAAAABAABBAABABABAAABABBBBBAABABBAABBABABABBBAABBBBAABABBAAAABABBAAAAA
CFD01	SYN83	1	0	placed	1	3498	ABAAB-BBAAAAABAABAAAABAABBAABA-ABAAABAB-BBBAABABBAABBABABABBBAABBBBAABABBAAAABABBAAAAA
CFD01	SYN9659	1	0	placed	1	1789106	ABAABBBBAAAAABAABAAAABAABBAABABABAAABABBBBBAABABBAABBABABABBBAABBBBAABABBAAAABABBAAAAA
CFD01	PZE-101002887	1	1.2	placed	1	3270679	ABAABBBBAAAAABAAAAAAABAABBAABABABAAABABBBBBAABABBAABBABABABBBAABBBBAABABBAAAABABBAAAAA
CFD01	PZE-101002919	1	1.2	placed	1	3278670	ABAABBBBAAAAABAAAAAAABAABBAABABABAAABABBBBBAABABBAABBABABABBBAABBBBAABABBAAAABABBAAAAA
CFD01	SYN11127	1	1.2	placed	1	3078783	ABAABBBBAAAAABAAAAAAABAABBAABABABAAABABBBBBAABABBAABBABABABBBAABBBBAABABBAAAABABBAAAAA
CFD01	SYN30738	1	1.2	placed	1	3191114	ABAABBBBAAAAABAAAAAAABAABBAABABABAAABABBBBBAABABBAABBABABABBBAABBBBAABABBAAAABABBAAAAA
CFD01	SYN30740	1	1.2	placed	1	3185801	ABAABBBBAAAAABAAAAAAABAABBAABABABAAABABBBBBAABABBAABBABABABBBAABBBBAABABBAAAABABBAAAAA
CFD01	SYN30742	1	1.2	placed	1	3181742	ABAABBBBAAAAABAAAAAAABAABBAABABABAAABABBBBBAABABBAABBABABABBBAABBBBAABABBAAAABABBAAAAA
CFD01	SYN30746	1	1.2	placed	1	3194019	ABAABBBBAAAAABAAAAAAABAABBAABABABAAABABBBBBAABABBAABBABABABBBAABBBBAA-ABBAAAABABBAAAAA
CFD01	SYN30751	1	1.2	placed	1	3186152	ABAABBBBAAAAABAAAAAAABAABBAABABABAAABABBBBBAABABBAABBABABABBBAABBBBAABABBAAAABABBAAAAA
CFD01	SYN30756	1	1.2	placed	1	3186224	ABAAB-BBAAAAABAAAAAAABAABBAABABABAAABABBBBBAABABBAABBABABABBBAABBBBAABABBAAAABABBAAAAA
CFD01	SYN30757	1	1.2	placed	1	3186260	ABAABBBBAAAAABAAAAAAABAABBAABABABAAABABBBBBAABABBAABBABABABBBAABBBBAABABBAAAABABBAAAAA
CFD01	SYNGENTA17310	1	1.2	placed	1	3130961	ABAABBBBAAAAABAAAAAAABAABBAABABABAAABABBBBBAABABBAABBABABABBBAABBBBAABABBAAAABABBAAAAA
CFD01	PZA02129.1	1	2.4	placed	1	3733167	ABAABBBBAAAAABAAAAAAABAABBAABABABAAABABBBBBAABABBAABBABABABBBAABBBBAABABBAAAAAABBAAAAA
CFD01	PZE-101003026	1	2.4	placed	1	3282920	ABAABBBBAAAAABAAAAAAABAABBAABABABAAABABBBBBAABABBAABBABABABBBAABBBBAABABBAAAAAABBAAAAA
CFD01	PZE-101003115	1	2.4	placed	1	3356688	ABAABBBBAAAAABAAAAAAABAABBAABABABAAABABBBBBAABABBAABBABABABBBAABBBBAABABBAAAAAABBAAAAA
CFD01	PZE-101003785	1	2.4	placed	1	3665549	ABAABBBBAAAAABAAAAAAABAABBAABABABAAABABBBBBAABABBAABBABABABBBAABBBBAABABBAAAAAABBAAAAA
CFD01	PZE-101004337	1	2.4	placed	1	3830498	ABAABBBBAAAAABAAAAAAABAABBAABABABAAABABBBBBAABABBAABBABABABBBAABBBBAABABBAAAAAABBAAAAA
CFD01	SYN11490	1	2.4	frame	1	3709187	ABAABBBBAAAAABAAAAAAABAABBAABABABAAABABBBBBAABABBAABBABABABBBAABBBBAABABBAAAAAABBAAAAA
CFD01	SYN11491	1	2.4	placed	1	3710656	ABAABBBBAAAAABAAAAAAABAABBAABABABAAABABBBBBAABABBAABBABABABBBAABBBBAABABBAAAAAABBAAAAA
CFD01	SYN11492	1	2.4	placed	1	3665571	A-AA--BBAAAAABAAAAAAABAABBAABA-ABAAABABBBBBAABABBAA-BABABABBBAABBBBAABABBAAAAAABBAAAAA
CFD01	SYN11493	1	2.4	placed	1	3708518	ABAABBBBAAAAABAAAAAAABAABBAABABABAAABABBBBBAABABBAABBABABABBBAABBBBAABABBAAAAAABBAAAAA
CFD01	SYN9365	1	2.4	placed	1	3407844	ABAAB-BBAAAAABAAAAAAABAABBAABABABAAABABBBBBAABABBAABBABABABBBAABBBBAABABBAAAAAABBAAAAA
CFD01	SYN9377	1	2.4	placed	1	3368128	ABAABBBBAAAAABAAAAAAABAABBAABABABAAABABBBBBAABABBAABBABABABBBAABBBBAABABBAAAAAABBAAAAA
CFD01	PZA00393.1	1	3.6	placed	1	4193258	ABAABBBBAAAAABAAAAAAABAABBAABABABAAABABBBBBABBABBAABBABABABBBAABBBBAABABBAAAAAABBAAAAA
CFD01	PZE-101005806	1	3.6	frame	1	4452909	ABAABBBBAAAAABAAAAAAABAABBAABABABAAABABBBBBABBABBAABBABABABBBAABBBBAABABBAAAAAABBAAAAA
CFD01	PZE-101005818	1	3.6	placed	1	4452253	ABAABBBBAAAAABAAAAAAABAABBAABABABAAABABBBBBABBABBAABBABABABBBAABBBBAABABBAAAAAABBAAAAA
CFD01	PZE-101005831	1	3.6	placed	1	4451783	ABAABBBBAAAAABAAAAAAABAABBAABABABAAABABBBBBABBABBAABBABABABBBAABBBBAABABBAAAAAABBAAAAA
CFD01	SYN10469	1	3.6	placed	1	4040725	ABAABBBBAAAAABAAAAAAABAABBAABABABAAABABBBBBABBABBAABBABABABBBAABBBBAABABBAAAAAABBAAAAA
CFD01	SYN5934	1	3.6	placed	1	4306991	ABAABBBBAAAAABAAAAAAABAABBAABABABAAABABBBBBABBABBAABBABABABBBAABBBBAABABBAAAAAABBAAAAA
CFD01	SYN5936	1	3.6	placed	1	4308707	ABAABBBBAAAAABAAAAAAABAABBAABABABAAABABBBBBABBABBAABBABABABBBAABBBBAABABBAAAAAABBAAAAA
CFD01	PUT-163a-50325923-2183	1	4.8	placed	1	4758551	ABAABBBBAAAAABABAAAAABAABBAABABABAAABABBBBBABBABBAABBABABABBBAABBBBAABABBAAAAAABBAAAAA
CFD01	PUT-163a-50325923-2184	1	4.8	placed	1	4758589	ABAABBBBAAAAABABAAAAABAABBAABABABAAABABBBBBABBABBAABBABABABBBAABBBBAABABBAAAAAABBAAAAA
CFD01	PZA02869.8	1	4.8	placed	1	4608015	ABAABBBBAAAAABABAAAAABAABBAABABABAAABABBBBBABBABBAABBABABABBBAABBBBAABABBAAAAAABBAAAAA
CFD01	PZE-101005765	1	4.8	placed	1	4609260	ABAABBBBAAAAABABAAAAABAABBAABABABAAABABBBBBABBABBAABBABABABBBAABBBBAABABBAAAAAABBAAAAA
CFD01	PZE-101005766	1	4.8	placed	1	4609477	ABAABBBBAAAAABABAAAAABAABBAABABABAAABABBBBBABBABBAABBABABABBBAABBBBAABABBAAAAAABBAAAAA
CFD01	PZE-101005770	1	4.8	placed	1	4610354	ABAABBBBAAAAABABAAAAABAABBAABABABAAABABBBBBABBABBAABBABABABBBAABBBBAABABBAAAAAABBAAAAA
CFD01	PZE-101006745	1	4.8	placed	1	4796398	ABAABBBBAAAAAB-BAA-AABAABBAABABABAAABABBBBBABBABBA-BBABABABBBAABBBBAABABBAAAAAABBAAAAA
CFD01	SYN10711	1	4.8	placed	1	4765903	ABAABBBBAAAAABABAAAAABAABBAABABABAAABABBBBBABBABBAABBABABABBBAABBBBAABABBAAAAAABBAAAAA
CFD01	SYN7378	1	4.8	frame	1	4603919	ABAABBBBAAAAABABAAAAABAABBAABABABAAABABBBBBABBABBAABBABABABBBAABBBBAABABBAAAAAABBAAAAA
CFD01	SYN11315	1	6	frame	1	4994459	ABAABBBBAAAAABABAAAAABAABBAABABABAAABABBBBBABBABBAABBABABABBBABBBBBAABABBAAAAAABBAAAAA
CFD01	PZA01022.1	1	7.2	placed	1	5327583	ABBABBBBAAAAABABAAAAABA-BBAABABABAAABABBBBBABBABBAABBABABABBBABBBBBAABABBAAAAAABBAAAAA
CFD01	SYN11325	1	7.2	frame	1	5092856	ABBABBBBAAAAABABAAAAABAABBAABABABAAABABBBBBABBABBAABBABABABBBABBBBBAABABBAAAAAABBAAAAA
CFD01	SYN36146	1	7.2	placed	1	5338021	ABBABBBBAAAAABABAAAAABAABBAABABABAAABABBBBBABBABBAABBABABABBBABBBBBAABABBAAAAAABBAAAAA
CFD01	SYN10139	1	8.4	frame	1	5438841	ABBABBBBAAAAABABAAAAABAABBAABABABAAABAABBBBABBABBAABBABABABBBABBBBBAABABBAAAAAABBAAAAA
CFD01	PUT-163a-86470789-4503	1	12	frame	1	5740373	ABBABBABAAAAABABAAAAABAABBAABAAABAAABAABBBBABBABBAABBABABABBBABBBBBAABABBAAABAABBAAAAA
CFD01	PZE-101009163	1	12	placed	1	5653264	ABBABBABAAAAABABAAAAABAABBAABAAABAAABAABBBBABBABBAABBABABABBBABBBBBAABABBAAABAABBAAAAA
CFD01	PZE-101009528	1	12	placed	1	5732049	ABBABBABAAAAABABAAAAABAABBAABAAABAAABAABBBBABBABBAABBABABABBBABBBBBAABABBAAABAABBAAAAA
CFD01	SYN6317	1	13.2	placed	1	6234278	ABBABBABAAAAABABAAAAABAABBAABAAABAAABAABBBBABBABBAABBABABABBBABBBBBBABABBAAABAABBAAAAA
CFD01	SYN6318	1	13.2	placed	1	6220407	ABBABBABAAAAABABAAAAABAABBAABAAABAAABAABBBBABBABBAABBABABABBBABBBBBBABABBAAABAABBAAAAA
CFD01	SYN6320	1	13.2	placed	1	6234957	ABBABBABAAAAABABAAAAABAABBAABAAABAAABAABBBBABBABBAABBABABABBBABBBBBBABABBAAABAABBAAAAA
CFD01	PZE-101010560	1	14.4	frame	1	6242103	ABBABBABAAAAABABAAAAABAABBAABAABBAAABAABBBBABBABBAABBABABABBBABBBBBBABABBAAABAABBAAAAA
CFD01	PZE-101010917	1	14.4	placed	1	6535828	ABBABBABAAAAABABAAAAABAABBAABAABBAAABAABBBBABBABBAABBABABABBBABBBBBBABABBAAABAABBAAAAA
CFD01	PZE-101011048	1	14.4	placed	1	6547772	ABBABBABAAAAABABAAAAABAABBAABAABBAAABAABBBBABBABBAABBABABABBBABBBBBBABABBAAABAABBAAAAA
CFD01	PZE-101011197	1	14.4	placed	1	6777249	ABBABBABAAAAABABAAAAABAABBAABAABBAAABAABBBBABBABBAABBABABABBBABBBBBBABABBAAABAABBAAAAA
CFD01	SYN36524	1	14.4	placed	1	6424100	ABBAB-ABAAAAABABAAAAABAABBAABAABBAAABAABBBBABBABBAABBABABABBBABBBBBBABABBAAABAABBAAAAA
CFD01	SYN13165	1	15.6	placed	1	6922413	ABBABBABAAAAABABAAAAABAABBAABBABBAAABAABBBBABBABBAABBABABABBBABBBBBBABABBAAABAABBAAAAA
CFD01	SYN13170	1	15.6	placed	1	6923837	ABBABBABAAAAABABAAAAABAABBAABBABBAAABAABBBBABBABBAABBABABABBBABBBBBBABABBAAABAABBAAAAA
CFD01	SYN13179	1	15.6	placed	1	6837141	ABBABBABAAAAABABAAAAAB--BBAABBABBAAABAABBBBABBABBAABBABABABBBABBBBBBABABBAAABAABBAAAAA
CFD01	SYN13185	1	15.6	placed	1	6844116	ABBABBABAAAAABABAAAAABAABBAABBABBAAABAABBBBABBABBAABBABABABBBABBBBBBABABBAAABAABBAAAAA
CFD01	SYN7706	1	15.6	placed	1	7046265	ABBABBABAAAAABABAAAAABAABBAABBABBAAABAABBBBABBABBAABBABABABBBABBBBBBABABBAAABAABBAAAAA
CFD01	PZE-101011906	1	19.4	placed	1	7087062	ABBABBAAAAAAABABAAAAABAABBAABBABBAAABAABBBBABBABBAABBABABAAABABBBBBBABABBAAABAABBAAAAA
CFD01	SYN7697	1	19.4	placed	1	7086865	ABBABBAAAAAAABABAAAAABAABBAABBABBAAABAABBBBABBABBAABBABABAAABABBBBBBABABBAAABAABBAAAAA
CFD01	SYN13395	1	20.6	placed	1	7565560	ABBABBAAAAAAABABAAABABAABBAABBABBAAABAABBBBABBABBAABBABABAAABABBBBBBABABBAAABAABBAAAAA
CFD01	SYN13397	1	20.6	placed	1	7562088	ABBABBAAAAAAABABAAABABAABBAABBABBAAABAABBBBABBABBAABBABABAAABABBBBBBABABBAAABAABBAAAAA
CFD01	SYN13518	1	20.6	frame	1	7699553	ABBABBAAAAAAABABAAABABAABBAABBABBAAABAABBBBABBABBAABBABABAAABABBBBBBABABBAAABAABBAAAAA
CFD01	PZE-101013713	1	21.8	placed	1	7824668	ABBABBAAAAAAABABAAABABAABBAABBABBAAABAABBBBABBABBAABBABABAAABABBBBBBABABBAAABAABBAABAA
CFD01	PZE-101014135	1	21.8	placed	1	8032199	ABBABBAAAAAAABABAAABABAABBAABBABBAAABAABBBBABBABBAABBABABAAABABBBBBBABABBAAABAABBAABAA
CFD01	PZE-101014266	1	23	frame	1	8100477	ABBABBAAAAAAABABAAABABAABBAABBABBAAABAABBABABBABBAABBABABAAABABBBBBBABABBAAABAABBAABAA
CFD01	SYN11910	1	23	placed	1	8631016	ABBABBAAAAAAABABAAABABAABBAABBABBAAABAABBABABBABBAABBABABAAABABBBB-BABABBAAABAABBAABAA
CFD01	SYN35550	1	23	placed	1	8351543	ABBABBAAAAAAABABAAABABAABBAABBABBAAABAABBABABBABBAABBABABAAABABBBBBBABABBAAABAABBAABAA
CFD01	SYN6738	1	23	placed	1	8136413	ABBABBAAAAAAABABAAABABAABBAABBABBAAABAABBABABBABBAABBABABAAABABBBBBBABABBAAABAABBAABAA
CFD01	SYN6739	1	23	placed	1	8136428	ABBABBAAAAAAABABAAABABAABBAABBABBAAABAABBABABBABBAABBABABAAABABBBBBBABABBAAABAABBAABAA
CFD01	SYN6742	1	23	placed	1	8136172	ABBABBAAAAAAABABAAABABAABBAABBABBAAABAABBABABBABBAABBABABAAABABBBBBBABABBAAABAABBAABAA
CFD01	PZA-000175002	1	24.2	frame	1	8558256	ABBABBAAAAAAABABAAABABAABBAABBABBAAABAABBABABBABBAABBABABAAABABBBBABABABBAAABAABBAABAA
CFD01	PZA00447.5	1	24.2	placed	1	9052575	ABBABBAAAAAAABABAAABABAABBAABBABBAAABAABBABABBABBAABBABABAAABABBBBABABABBAAABAABBAABAA
CFD01	PZB01915.1	1	24.2	placed	1	9058572	ABBABBAAAAAAABABAAABABAABBAABBABBAAABAABBABABBABBAABBABABAAABABBBBABABABBAAABAABBAABAA
CFD01	SYN11904	1	24.2	placed	1	8618873	ABBABBAAAAAAABABAAABABAABBAABBABBAAABAABBABABBABBAABBABABAAABABBBBABABABBAAABAABBAABAA
CFD01	SYN11906	1	24.2	placed	1	8617082	ABBABBAAAAAAABABAAABABAABBAABBABBAAABAABBABABBABBAABBABABAAABABBBBABABABBAAABAABBAABAA
CFD01	SYN11909	1	24.2	placed	1	8517020	ABBABBAAAAAAABABAAABABAABBAABBABBAAABAABBABABBABBAABBABABAAABABBBBABABABBAAABAABBAABAA
CFD01	SYN6207	1	24.2	placed	1	8946275	ABBABBAAAAAAABABAAABABAABBAABBABBAAABAABBABABBABBAABBABABAAABABBBBABABABBAAABAABBAABAA
CFD01	SYN6209	1	24.2	placed	1	8979420	ABBABBAAAAAAABABAAABABAABBAABBABBAAABAABBABABBABBAABBABABAAABABBBBABABABBAAABAABBAABAA
CFD01	SYNGENTA14387	1	24.2	placed	1	9060038	ABBABBAAAAAAABABAAABABAABBAABBABBAAABAABBABABBABBAABBABABAAABABBBBABABABBAAABAABBAABAA
CFD01	SYN21171	1	25.4	placed	1	9359056	ABBABBAAAAAAABABAAABABAABBAABBABBAAABAABBABABBABBAABBABABAAABABBBAABABABBAAABAABBAABAA
CFD01	SYN21174	1	25.4	placed	1	9359125	ABBABBAAAAAAABABAAABABAABBAABBABBAAABAABBABABBABBAABBABABAAABABBBAABABABBAAABAABBAABAA
CFD01	SYN21175	1	25.4	placed	1	9359168	ABBABBAAAAAAABABAAABABAABBAABBABBAAABAABBABABBABBAABBABABAAABABBBAABABABBAAABAABBAABAA
CFD01	PZE-101016973	1	26.6	frame	1	9435426	ABBABBAAAAAAABABAAABABAABBAABBABBAAABAABBABABBBBBAABBABABAAABABBBAABABABBAAABAABBAABAA
CFD01	PZE-101017187	1	26.6	placed	1	9562206	ABBABBAAAAAAABABAAABABAABBAABBABBAAABAABBABABBBBBAABBABABAAABABBBAABABABBAAABAABBAABAA
CFD01	PZE-102184764	1	26.6	placed	1	9668305	ABBABBAAAAAAABABAAABABAABBAABBABBAAABAABBABABBBBBAABBABABAAABABBBAABABABBAAABAABBAABAA
CFD01	PZE-102184787	1	26.6	placed	2	228578509	ABBABBAAAAAAABABAAABABAABBAABBABBAAABAABBABABBBBBAABBABABAAABABBBAABABABBAAABAABBAABAA
CFD01	SYN14138	1	26.6	placed	1	9435106	ABBABBAAAAAAABABAAABABAABBAABBABBAAABAABBABABBBBBAABBABABAAABABBBAABABABBAAABAABBAABAA
CFD01	SYN14141	1	26.6	placed	1	9434247	ABBABBAAAAAAABABAAABABAABBAABBABBAAABAABBABABBBBBAABBABABAAABABBBAABABABBAAABAABBAABAA
CFD01	SYN14142	1	26.6	placed	1	9433811	ABBABBAAAAAAABABAAABABAABBAABBABBAAABAABBABABBBBBAABBABABAAABABBBAABABABBAAABAABBAABAA
CFD01	SYN14143	1	26.6	placed	1	9434924	ABBABBAAAAAAABABAAABABAABBAABBABBAAABAABBABABBBBBAABBABABAAABABBBAABABABBAAABAABBAABAA
CFD01	SYN14144	1	26.6	placed	1	9434556	ABBABBAAAAAAABABAAABABAABBAABBABBAAABAABBABABBBBBAABBABABAAABABBBAABABABBAAABAABBAABAA
CFD01	SYN14145	1	26.6	placed	1	9434555	ABBABBAAAAAAABABAAABABAABBAABBABBAAABAABBABABBBBBAABBABABAAABABBBAABABABBAAABAABBAABAA
CFD01	SYN14146	1	26.6	placed	1	9434433	ABBABBAAAAAAABABAAABABAABBAABBABBAAABAABBABABBBBBAABBABABAAABABBBAABABABBAAABAABBAABAA
CFD01	PZE-101018111	1	27.8	placed	1	10539039	ABBABBAAAAAAABABABABABAABBAABBABBAAABAABBABABBBBBAABBABABAAABABBBAABABABBAAABAABBAABAA
CFD01	PZE-101018400	1	27.8	placed	1	10667363	ABBABBAAAAAAABABABABABAABBAABBABBAAABAABBABABBBBBAABBABABAAABABBBAABABABBAAABAABBAABAA
CFD01	PZE-101018567	1	27.8	placed	1	10826196	ABBABBAAAAAAABABABABABAABBAABBABBAAABAABBABABBBBBAABBABABAAABABBBAABABABBAAABAABBAABAA
CFD01	SYN2431	1	27.8	placed	1	10088737	ABBABBAAAAAAABABABABABAABBAABBABBAAABAABBABABBBBBAABBABABAAABABBBAABABABBAAABAABBAABAA
CFD01	PZE-101018057	1	28.1	placed	1	10537070	ABBAB-AAAAAAA-ABABA-ABAA-BAAB-ABBAAABAABBABAB-BBBAA-BABABAAABAB-BAABABABBAAABAABBAABAA
CFD01	PZE-101018826	1	30.3	placed	1	10905399	ABBABBAAAAAAABABABABABAAABAABBABBAAABAABBAAABBBBBAABBABABAAABABBBAABABABBAAABAABBAABAA
CFD01	PUT-163a-4609499-2076	1	32.8	placed	1	12165573	ABBABBAAAAAAABABABABABAAAAAABBABBAAABAABBAAABBBBBAABBABABAAABABBBAABABABBAAABAAABAABAA
CFD01	PUT-163a-4647212-2116	1	32.8	frame	1	11985933	ABBABBAAAAAAABABABABABAAAAAABBABBAAABAABBAAABBBBBAABBABABAAABABBBAABABABBAAABAAABAABAA
CFD01	PZE-101019350	1	32.8	placed	1	11114825	ABBABBAAAAAAABABABABABAAAAAABBABBAAABAABBAAABBBBBAABBABABAAABABBBAABABABBAAABAAABAABAA
CFD01	SYN20881	1	32.8	placed	1	11952202	ABBABBAAAAAAABABABABABAAAAAABBABBAAABAABBAAABBBBBAABBABABAAABABBBAABABABBAAABAAABAABAA
CFD01	SYN34325	1	32.8	placed	1	11993216	ABBABBAAAAAAABABABABABAAAAAABBABBAAABAABBAAABBBBBAABBABABAAABABBBAABABABBAAABAAABAABAA
CFD01	SYN34328	1	32.8	placed	1	11989549	ABBABBAAAAAAABABABABABAAAAAABBABBAAABAABBAAABBBBBAABBABABAAABABBBAABABABBAAABAAABAABAA
CFD01	SYN34329	1	32.8	placed	1	11993357	ABBABBAAAAAAABABABABABAAAAAABBABBAAABAABBAAABBBBBAABBABABAAABABBBAABABABBAAABAAABAABAA
CFD01	SYN34342	1	32.8	placed	1	11991910	ABBABBAAAAAAABABABABABAAAAAABBABBAAABAABBAAABBBBBAABBABABAAABABBBAABABABBAAABAAABAABAA
CFD01	PZE-101020844	1	34	placed	1	12248726	ABBABBAAAAAAABABABABABAAAAAABBABBAAABAABAAAABBBBBAABBABABAAABABBBAABABABBAAABAAABAABAA
CFD01	PZE-101020931	1	35.2	frame	1	12251110	ABBABBAAAAAAABABABABABAAAAAABBABBAAABAABAAAABBBBBAABBABABAAABABBBAABABAABAAABAAABAABAA
CFD01	PUT-163a-89250869-4646	1	36.4	frame	1	12517281	ABBABBAAAAAAABABABABABBAAAAABBABBAAABAABAAAABBBBBAABBABABAAABABBBAABABAABAAABAAABAABAA
CFD01	PZE-101021926	1	36.4	placed	1	12518476	ABBABBAAAAAAABABABABABBAAAAABBABBAAABAABAAAABBBBBAABBABABAAABABBBAABABAABAAABAAABAABAA
CFD01	PZE-101021930	1	36.4	placed	1	12519269	ABBABBAAAAAAABABABABABBAAAAABBABBAAABAABAAAABBBBBAABBABABAAABABBBAABABAABAAABAAABAABAA
CFD01	PZE-101023271	1	37.6	placed	1	13559407	ABBABBAAAAAAABABABABABBAAAAABBABBBAABAABAAAABBBBBAABBABABAAABABBBAABABAABAAABAAABAABAA
CFD01	SYN12536	1	37.6	frame	1	12990057	ABBABBAAAAAAABABABABABBAAAAABBABBBAABAABAAAABBBBBAABBABABAAABABBBAABABAABAAABAAABAABAA
CFD01	SYN14649	1	37.6	placed	1	13683835	ABBABBAAAAAAABABABABABBAAAAABBABBBAABAABAAAABBBBBAABBABABAAABAB-BAABABAABAAABAAABAABAA
CFD01	SYN20034	1	37.6	placed	1	13642580	ABBABBAAAAAAABABABABABBAAAAABBABBBAABAABAAAABBBBBAABBABABAAABABBBAABABAABAAABAAABAABAA
CFD01	SYN20039	1	37.6	placed	1	13539363	ABBABBAAAAAAABABABABABBAAAAABBABBBAABAABAAAABBBBBAABBABABAAABABBBAABABAABAAABAAABAABAA
CFD01	PUT-163a-149070810-821	1	38.8	placed	1	15071364	ABBBBBAAAAAAABABABABABBAAAAABBABBBAABAABAAAABBBBBAABBABABAAABABBBAABABAABAAABAAABAABAA
CFD01	PUT-163a-60345927-2539	1	38.8	placed	1	14638995	ABBBBBAAAAAAABABABABABBAAAAABBABBBAABAABAAAABBBBBAABBABABAAABABBBAABABAABAAABAAABAABAA
CFD01	PZE-101024556	1	38.8	frame	1	14709426	ABBBBBAAAAAAABABABABABBAAAAABBABBBAABAABAAAABBBBBAABBABABAAABABBBAABABAABAAABAAABAABAA
CFD01	PZE-101024779	1	38.8	placed	1	14852801	ABBBBBAAAAAAABABABABABBAAAAABBABBBAABAABAAAABBBBBAABBABABAAABABBBAABABAABAAABAAABAABAA
CFD01	PZE-101024808	1	38.8	placed	1	14859085	ABBBBBAAAAAAABABABABABBAAAAABBABBBAABAABAAAABBBBBAABBABABAAABABBBAABABAABAAABAAABAABAA
CFD01	PZE-101024809	1	38.8	placed	1	14859571	ABBBBBAAAAAAABABABABABBAAAAABBABBBAABAABAAAABBBBBAABBABABAAABABBBAABABAABAAABAAABAABAA
CFD01	SYN112	1	38.8	placed	1	14039445	ABBBBBAAAAAAABABABABABBAAAAABBABBBAABAABAAAABBBBBAABBABABAAABABBBAABABAABAAABAAABAABAA
CFD01	SYN25015	1	38.8	placed	1	14853047	ABBBBBAAAAAAABABABABABBAAAAABBABBBAABAABAAAABBBBBAABBABABAAABABBBAABABAABAAABAAABAABAA
CFD01	SYN25029	1	38.8	placed	1	14859726	ABBBBBAAAAAAABABABABABBAAAAABBABBBAABAABAAAABBBBBAABBABABAAABABBBAABABAABAAABAAABAABAA
CFD01	SYN25067	1	38.8	placed	1	14625059	ABBBBBAAAAAAABABABABABBAAAAABBABBBAABAABAAAABBBBBAABBABABAAABABBBAABABAABAAABAAABAABAA
CFD01	SYN31161	1	38.8	placed	1	15071288	ABBBBBAAAAAAABABABABABBAAAAABBABBBAABAABAAAABBBBBAABBABABAAABABBBAABABAABAAABAAABAABAA
CFD01	SYN33163	1	38.8	placed	1	14927402	ABBBBBAAAAAAABABABABABBAAAAABBABBBAABAABAAAABBBBBAABBABABAAABABBBAABABAABAAABAAABAABAA
CFD01	PZE-101025101	1	39.2	placed	1	15067963	ABBBBBAAAAAAABABABABABBAAAAABBABBBAABAABAAAABBBBBAABBABABAAABABBBAABABAABAAABABABAABAA
CFD01	PZE-101026095	1	40	placed	1	15728580	ABBBBBAAAAAAABABABABABBAAAAABBABBBAABAABAAAABBBBBAABBABABBAABABBBAABABAABAAABAAA-AABAA
CFD01	PZE-101026096	1	40	placed	1	15729259	ABBBBBAAAAAAABABABABABBAAAAABBABBBAABAABAAAABBBBBAABBABABBAABABBBAABABAABAAABAAA-AABAA
CFD01	PZE-101026206	1	40	placed	1	15781985	ABBBBBAAAAAAABABABABABBAAAAABBABBBAABAABAAAABBBBBAABBABABBAABABBBAABABAABAAABAAA-AABAA
CFD01	PZE-101026218	1	40	placed	1	15783656	ABBBBBAAAAAAABABABABABBAAAAABBABBBAABAABAAAABBBBBAABBABABBAABABBBAABABAABAAABAAA-AABAA
CFD01	PZE-101026314	1	40	placed	1	15808888	ABBBBBAAAAAAABABABABABBAAAAABBABBBAABAABAAAABBBBBAABBABABBAABABBBAABABAABAAABAAA-AABAA
CFD01	PZE-101026621	1	40	frame	1	15989724	ABBBB-AAAAAAABABABABABBAAAAABBABBBAABAABAAAABBBBBAABBABABBAABABBBAABABAABAAABAAA-AABAA
CFD01	PZE-101027182	1	40	placed	1	16371704	ABBBBBAAAAAAABABABABABBAAAAABBABBBAABAABAAAABBBBBAABBABABBAABABBBAABABAABAAABAAA-AABAA
CFD01	SYN20196	1	40	placed	1	15513197	ABBBBBAAAAAAABABABABABBAAAAABBABBBAABAABAAAABBBBBAABBABABBAABABBBAABABAABAAABAAA-AABAA
CFD01	SYN22238	1	40	placed	1	15491852	ABBBBBAAAAAAABABABABABBAAAAABBABBBAABAABAAAABBBBBAABBABABBAABABBBAABABAABAAABAAA-AABAA
CFD01	SYN5056	1	40	placed	1	15779696	ABBBBBAAAAAAABABABABABBAAAAABBABBBAABAABAAAABBBBBAABBABABBAABABBBAABABAABAAABAAA-AABAA
CFD01	SYN5061	1	40	placed	1	15775455	ABBBBBAAAAAAABABABABABBAAAAABBABBBAABAABAAAABBBBBAABBABABBAABABBBAABABAABAAABAAA-AABAA
CFD01	SYN5063	1	40	placed	1	15783835	ABBBBBAAAAAAABABABABABBAAAAABBABBBAABAABAAAABBBBBAABBABABBAABABBBAABABAABAAABAAA-AABAA
CFD01	SYN5065	1	40	placed	1	15781931	ABBBBBAAAAAAABABABABABBAAAAABBABBBAABAABAAAABBBBBAABBABABBAABABBBAABABAABAAABAAA-AABAA
CFD01	SYN5068	1	40	placed	1	15775277	ABBBBBAAAAAAABABABABABBAAAAABBABBBAABAABAAAABBBBBAABBABABBAABABBBAABABAABAAABAAA-AABAA
CFD01	SYN14297	1	41.2	frame	1	16579851	ABBBBBAAAAAAABABABABAABAAAAABBABBBAABAABAAAABBBBBAABBABABBAABABBBAABABAABAAABAAA-AABAA
CFD01	PZB00718.5	1	42.4	placed	1	17666998	ABBBBBAAAAAAABABABABAABAAAAABBABBBAABAABAAAABBBBBAAABABABBAABABBBAABABAABAAABAAA-AABAA
CFD01	PZE-101028104	1	42.4	placed	1	16788319	ABBBBBAAAAAAABABABABAABAAAAABBABBBAABAABAAAABBBBBAAABABABBAABABBBAABABAABAAABAAA-AABAA
CFD01	PZE-101028121	1	42.4	placed	1	16788736	ABBBBBAAAAAAABABABABAABAAAAABBABBBAABAABAAAABBBBBAAABABABBAABABBBAABABAABAAABAAA-AABAA
CFD01	PZE-101029123	1	42.4	placed	1	17528163	ABBBBBAAAAAAABABABABAABAAAAABBABBBAABAABAAAABBBBBAAABABABBAABABBBAABABAABAAABAAA-AABAA
CFD01	SYN362	1	42.4	frame	1	16792521	ABBBBBAAAAAAABABABABAABAAAAABBABBBAABAABAAAABBBBBAAABABABBAABABBBAABABAABAAABAAA-AABAA
CFD01	PZE-101029748	1	43.6	frame	1	17832205	ABBBABAAAAAAABABABABAABAAAAABBABBBAABAABAAAABBBBBAAABABABBAABABBBAABABAABAAABAAA-AABAA
CFD01	PZE-101030022	1	43.6	placed	1	17976792	ABBBABAAAAAAABABABABAABAAAAABBABBBAABAABAAAABBBBBAAABABABBAABABBBAABABAABAAABAAA-AABAA
CFD01	PZE-101030211	1	43.6	placed	1	18190764	ABBBABAAAAAAABABABABAABAAAAABBABBBAABAABAAAABBBBBAAABABABBAABABBBAABABAABAAABAAA-AABAA
CFD01	PZE-101030220	1	43.6	placed	1	18198129	ABBBABAAAAAAABABABABAABAAAAABBABBBAABAABAAAABBBBBAAABABABBAABABBBAABABAABAAABAAA-AABAA
CFD01	PZE-101030221	1	43.6	placed	1	18199120	ABBBABAAAAAAABABABABAABAAAAABBABBBAABAABAAAABBBBBAAABABABBAABABBBAABABAABAAABAAA-AABAA
CFD01	PZE-101030508	1	43.6	placed	1	18630942	ABBBABAAAAAAABABABABAABAAAAABBABBBAABAABAAAABBBBBAAABABABBAABABBBAABABAABAAABAAA-AABAA
CFD01	PZE-101030561	1	43.6	placed	1	18643856	ABBBABAAAAAAABABABABAABAAAAABBABBBAABAABAAAABBBBBAAABABABBAABABBBAABABAABAAABAAA-AABAA
CFD01	PZE-101030616	1	43.6	placed	1	18758909	ABBBABAAAAAAABABABABAABAAAAABBABBBAABAABAAAABBBBBAAABABABBAABABBBAABABAABAAA-AAA-AABAA
CFD01	PZE-101030692	1	43.6	placed	1	18957087	ABBBABAAAAAAABABABABAABAAAAABBABBBAABAABAAAABBBBBAAABABABBAABABBBAABABAABAAABAAA-AABAA
CFD01	PZE-101031043	1	43.6	placed	1	19080916	ABBBABAAAAAAABABABABAABAAAAABBABBBAABAABAAAABBBBBAAABABABBAABABBBAABABAABAAABAAA-AABAA
CFD01	SYN10528	1	43.6	placed	1	17975969	ABBBABAAAAAAABABABABAABAAAAABBABBBAABAABAAAABBBBBAAABABABBAABABBBAABABAABAAABAAA-AABAA
CFD01	SYN10529	1	43.6	placed	1	17964481	ABBBABAAAAAAABABABABAABAAAAABBABBBAABAABAAAABBBBBAAABABABBAABABBBAABABAABAAABAAA-AABAA
CFD01	SYN10530	1	43.6	placed	1	17964293	ABBBABAAAAAAABABABABAABAAAAABBABBBAABAABAAAABBBBBAAABABABBAABABBBAABABAABAAABAAA-AABAA
CFD01	SYN10531	1	43.6	placed	1	17967749	ABBBABAAAAAAABABABABAABAAAAABBABBBAABAABAAAABBBBBAAABABABBAABABBBAABABAABAAABAAA-AABAA
CFD01	SYN10533	1	43.6	placed	1	17884650	ABBBABAAAAAAABABABABAABAAAAABBABBBAABAABAAAABBBBBAAABABABBAABABBBAABABAABAAABAAA-AABAA
CFD01	SYN10537	1	43.6	placed	1	17966974	ABBBABAAAAAAABABABABAABAAAAABBABBBAABAABAAAABBBBBAAABABABBAABABBBAABABAABAAABAAA-AABAA
CFD01	SYN30830	1	43.6	placed	1	17745804	ABBBABAAAAAAABABABABAABAAAAABBABBBAABAABAAAABBBBBAAABABABBAABABBBAABABAABAAABAAA-AABAA
CFD01	PZE-101031377	1	44.8	placed	1	19236353	ABBBABAAAAAAABABABABAABAAAAABBABBBAABAABAAAABBBBBAAABABABBAABABBBAABABAABAAABAAA-AABB-
CFD01	PZE-101031542	1	46	frame	1	19262378	ABBBABAAAAAAABABABABAABAAAAABBABBBAABAABAAAABBBBBAAABABABBAABABBBAABABAABAAAAAAA-AABB-
CFD01	PUT-163a-148944618-481	1	47.2	placed	1	19328048	AABBABAAAAAAABABABABAABAAAAABBABBBAABAABAAAABBBBBAAABABABBAABABBBAABABAABAAAAAAA-AABBA
CFD01	PZE-101032230	1	48.4	frame	1	19696230	AABBABAAAAAAABABABABAABAAAAABBABBBAABAABAAAABBBABAAABABABBAABABBBAABABAABAAAAAAA-AABBA
CFD01	PZE-101032231	1	48.4	placed	1	19696259	AABBA-AAAAAAA-ABA-ABAABAAAAAB-ABBBAABAABAAAAB-BABAAABABABBAABABBBAABABAABAAAAAAA-AABBA
CFD01	PZE-101032246	1	48.4	placed	1	19699766	AABBABAAAAAAABABABABAABAAAAABBABBBAABAABAAAABBBABAAABABABBAABABBBAABABAABAAAAAAA-AABBA
CFD01	PZE-101032249	1	48.4	placed	1	19699932	AABBABAAAAAAABABABABAABAAAAABBABBBAABAABAAAABBBABAAABABABBAABABBBAABABAABAAAAAAA-AABBA
CFD01	PZE-101033489	1	48.4	placed	1	21568570	AABBABAAAAAAABABABABAABAAAAABBABBBAABAABAAAABBBABAAABABABBAABABBBAABABAABAAAAAAA-AABBA
CFD01	PZE-101033622	1	48.4	placed	1	21684527	AABBABAAAAAAABABABABAABAAAAABBABBBAABAABAAAABBBABAAABABABBAABABBBAABABAABAAAAAAA-AABBA
CFD01	SYN18706	1	48.4	placed	1	21467000	AABBABAAAAAAABABABABAABAAAAABBABBBAABAABAAAABBBABAAABABABBAABABBBAABABAABAAAAAAA-AABBA
CFD01	SYN18710	1	48.4	placed	1	21467061	AABBABAAAAAAABABABABAABAAAAABBABBBAABAABAAAABBBABAAABABABBAABABBBAABABAABAAAAAAA-AABBA
CFD01	SYN38626	1	48.4	placed	1	19693679	AABBA-AAAAAAABABABABAA-AAAAABBABBBAABAABAAAABBBABAAABABABBAABABBBAABABAABAAAAAAA-AABBA
CFD01	SYN38627	1	48.4	placed	1	19693208	AABBABAAAAAAABABABABAABAAAAABBABBBAABAABAAAABBBABAAABABABBAABABBBAABABAABAAAAAAA-AABBA
CFD01	SYN38628	1	48.4	placed	1	19693428	AABBABAAAAAAABABABABAABAAAAABBABBBAABAABAAAABBBABAAABABABBAABABBBAABABAABAAAAAAA-AABBA
CFD01	PHM13619.5	1	49.6	placed	1	22253283	AABBABAAAAAAABABABABAABAAAAABBABBBAABAABAAAABBBABAAABABABBAABABBBAABABAABAAAABAA-AABBA
CFD01	PZA02487.1	1	49.6	placed	1	22595966	AABBABAAAAAAABABABABAABAAAAABB-BBBAABAABAAAABBBABAAABABABBAABABBBAABABAABAAAABAA-AABB-
CFD01	PZE-101033801	1	49.6	frame	1	21710836	AABBABAAAAAAABABABABAABAAAAABBABBBAABAABAAAABBBABAAABABABBAABABBBAABABAABAAAABAA-AABBA
CFD01	PZE-101035105	1	49.6	placed	1	22774453	AABBABAAAAAAABABABABAABAAAAABBABBBAABAABAAAABBBABAAABABABBAABABBBAABABAABAAAABAABAABBA
CFD01	PZD00096.1	1	50.8	frame	1	23241186	AABBABAAAAAAABABABABAABAAAAAABABBBAABAABAAAABBBABAAABABABBAABABBBAABABAABAAAABAA-AABBA
CFD01	PZD00098.3	1	50.8	placed	1	23242215	AABBABAAAAAAABABABABAABAAAAAABABBBAABAABAAAABBBABAAABABABBAABABBBAABABAABAAAABAA-AABBA
CFD01	PZE-101035640	1	50.8	placed	1	23218696	AABBA-AAAAAAA-ABABABAABAAAAAABABBBAABAABAAAABBBABAAABABABBAABABBBAABABAABAAAABAA-AABBA
CFD01	PZE-101035737	1	50.8	placed	1	23229801	AABBABAAAAAAABABABABAABAAAAAABABBBAABAABAAAABBBABAAABABABBAABABBBAABABAABAAAABAA-AABBA
CFD01	PZE-101036181	1	50.8	placed	1	23564131	AABBABAAAAAAABABABABAABAAAAAABABBBAABAABAAAABBBABAAABABABBAABABBBAABABAABAAAABAA-AABB-
CFD01	PZE-101036338	1	50.8	placed	1	23618315	AABBABAAAAAAABABABABAABAAAAAABABBBAABAABAAAABBBABAAABABABBAABABBBAABABAABAAAABAA-AABBA
CFD01	PZE-101036345	1	50.8	placed	1	23711561	AABBABAAAAAAABABABABAABAAAAAABABBBAABAABAAAABBBABAAABABABBAABABBBAABABAABAAAABAA-AABBA
CFD01	SYN13192	1	50.8	placed	1	23219245	AABBABAAAAAAABABABABAABAAAAAABABBBAABAABAAAABBBABAAABABABBAABABBBAABABAABAAAABAA-AABBA
CFD01	SYN13193	1	50.8	placed	1	23219912	AABBABAAAAAAABABABABAABAAAAAABABBBAABAABAAAABBBABAAABABABBAABABBBAABABAABAAAABAA-AABBA
CFD01	SYN13194	1	50.8	placed	1	23219069	AABBABAAAAAAABABABABAABAAAAAABABBBAABAABAAAABBBABAAABABABBAABABBBAABABAABAAAABAA-AABB-
CFD01	PZE-101036609	1	52	frame	1	23965965	AABBABAAAAAAABABABABAABAAAAAABABBBAABAABAAAABBBABAAABABABBAABABBBAAAABAABAAAABAA-AABBA
CFD01	PZE-101036799	1	52	placed	1	24194242	AABBABAAAAAAABABABABAABAAAAAABABBBAABAABAAAABBBABAAABABABBAABABBBAAAABAABAAAABAA-AABBA
CFD01	PZE-101036862	1	52	placed	1	24203717	AABBABAAAAAAABABABABAABAAAAAABABBBAABAABAAAABBBABAAABABABBAABABBBAAAABAABAAAABAA-AABBA
CFD01	SYN39147	1	52	placed	1	24208278	AABBABAAAAAAABABABABAABAAAAAABABBBAABAABAAAABBBABAAABABABBAABABBBAAAABAABAAAABAA-AABB-
CFD01	PUT-163a-149085801-876	1	53.2	placed	1	28446659	AABBABAAAAAAABABABABAABAAAAAABABBBAABAABAAAABBBABAAABABABBAABABBBAAAABAABAAAABAA-BABBA
CFD01	PUT-163a-93016767-4837	1	53.2	placed	1	26150933	AABBABAAAAAAABABABABAABAAAAAABABBBAABAABAAAABBBABAAABABABBAABABBBAAAABAABAAAABAA-BABBA
CFD01	PZB02058.1	1	53.2	placed	1	28421841	AABBABAAAAAAABABABABAABAAAAAABABBBAABAABAAAABBBABAAABABABBAABABBBAAAABAABAAAABAA-BABBA
CFD01	PZB02058.3	1	53.2	placed	1	28421957	AABBABAAAAAAABABABABAABAAAAAABABBBAABAABAAAABBBABAAABABABBAABABBBAAAABAABAAAABAA-BABB-
CFD01	PZD00026.5	1	53.2	placed	1	26671802	AABBABAAAAAAABABABABAABAAAAAABABBBAABAABAAAABBBABAAABABABBAABABBBAAAABAABAAAABAA-BABBA
CFD01	PZE-101036991	1	53.2	placed	1	24296248	AABBABAAAAAAABABABABAABAAAAAABABBBAABAABAAAABBBABAAABABABBAABABBBAAAABAABAAAABAA-BABBA
CFD01	PZE-101037211	1	53.2	placed	1	24510735	AABBABAAAAAAABABABABAABAAAAAABABBBAABAABAAAABBBABAAABABABBAABABBBAAAABAABAAAABAA-BABBA
CFD01	PZE-101037244	1	53.2	placed	1	24584605	AABBABAAAAAAABABABABAABAAAAAABABBBAABAABAAAABBBABAAABABABBAABABBBAAAABAABAAAABAA-BABB-
CFD01	PZE-101038315	1	53.2	placed	1	25400235	AABBABAAAAAAABABABABAABAAAAAABABBBAABAABAAAABBBABAAABABABBAABABBBAAAABAABAAAABAA-BABBA
CFD01	PZE-101039198	1	53.2	placed	1	26433039	AABBABAAAAAAABABABABAABAAAAAABABBBAABAABAAAABBBABAAABABABBAABABBBAAAABAABAAAABAA-BABBA
CFD01	PZE-101039351	1	53.2	placed	1	26574295	AABBABAAAAAAABABABABAABAAAAAABABBBAABAABAAAABBBABAAABABABBAABABBBAAAABAABAAAABAA-BABBA
CFD01	PZE-101039371	1	53.2	placed	1	26578028	AABBABAAAAAAABABABABAABAAAAAABABBBAABAABAAAABBBABAAABABABBAABABBBAAAABAABAAAABAA-BABBA
CFD01	PZE-101039466	1	53.2	placed	1	26694328	AABBABAAAAAAABABABABAABAAAAAABABBBAABAABAAAABBBABAAABABABBAABABBBAAAABAABAAAABAABBABBA
CFD01	PZE-101039469	1	53.2	placed	1	26695589	AABBABAAAAAAABABABABAABAAAAAABABBBAABAABAAAABBBABAAABABABBAABABBBAAAABAABAAAABAA-BABBA
CFD01	PZE-101039655	1	53.2	placed	1	26948708	AABBABAAAAAAABABABABAABAAAAAABABBBAABAABAAAABBBABAAABABABBAABABBBAAAABAABAAAABAA-BABBA
CFD01	PZE-101040594	1	53.2	frame	1	27379439	AABBABAAAAAAABABABABAABAAAAAABABBBAABAABAAAABBBABAAABABABBAABABBBAAAABAABAAAABAA-BABBA
CFD01	PZE-101040677	1	53.2	placed	1	27502892	AABBABAAAAAAABABABABAABAAAAAAB-BBBAABAABAAAABBBABA-ABABABBAABABBBAAAABAABAAAABAA-BABB-
CFD01	PZE-101040678	1	53.2	placed	1	27504708	AABBABAAAAAAABABABABAABAAAAAABABBBAABAABAAAABBBABAAABABABBAABABBBAAAABAABAAAABAA-BABBA
CFD01	PZE-101040783	1	53.2	placed	1	27552783	AABBABAAAAAAABABABABAABAAAAAABABBBAABAABAAAABBBABAAABABABBAABABBBAAAABAABAAAABAA-BABBA
CFD01	PZE-101040895	1	53.2	placed	1	27626654	AABBABAAAAAAABABABABAABAAAAAABABBBAABAABAAAABBBABAAABABABBAABABBBAAAABAABAAAABAA-BABBA
CFD01	PZE-101041088	1	53.2	placed	1	27776090	AABBABAAAAAAABABABABAABAAAAAABABBBAABAABAAAABBBABAAABABABBAABABBBAAAABAABAAAABAA-BABBA
CFD01	PZE-101041178	1	53.2	placed	1	27804092	AABBABAAAAAAABABABABAABAAAAAABABBBAABAABAAAABBBABAAABABABBAABABBBAAAABAABAAAABAA-BABBA
CFD01	PZE-101041602	1	53.2	placed	1	28421930	AABBABAAAAAAABABABABAABAAAAAABABBBAABAABAAAABBBABAAABABABBAABABBBAAAABAABAAAABAA-BABBA
CFD01	PZE-101041837	1	53.2	placed	1	28529484	AABBABAAAAAAABABABABAABAAAAAABABBBAABAABAAAABBBABAAABABABBAABABBBAAAABAABAAAABAA-BABBA
CFD01	PZE-101041854	1	53.2	placed	1	28596991	AABBABAAAAAAABABABABAABAAAAAABABBBAABAABAAAABBBABAAABABABBAABABBBAAAABAABAAAABAA-BABBA
CFD01	PZE-101041995	1	53.2	placed	1	28614487	AABBABAAAAAAABABABABAABAAAAAABABBBAABAABAAAABBBABAAABABABBAABABBBAAAABAABAAAABAA-BABBA
CFD01	PZE-101042041	1	53.2	placed	1	28636325	AABBABAAAAAAABABABABAABAAAAAABABBBAABAABAAAABBBABAAABABABBAABABBBAAAABAABAAAABAA-BABBA
CFD01	PZE-101042156	1	53.2	placed	1	28766398	AABBABAAAAAAABABABABAABAAAAAABABBBAABAABAAAABBBABAAABABABBAABABBBAAAABAABAAAABAA-BABBA
CFD01	PZE-101042195	1	53.2	placed	1	28796497	AABBABAAAAAAABABABABAABAAAAAABABBBAABAABAAAABBBABAAABABABBAABABBBAAAABAABAAAABAA-BABBA
CFD01	PZE-101042424	1	53.2	placed	1	28964147	AABBABAAAAAAABABABABAABAAAAAABABBBAABAABAAAABBBABAAABABABBAABABBBAAAABAABAAAABAA-BABBA
CFD01	PZE-101043094	1	53.2	placed	1	29355317	AABBABAAAAAAABABABABAABAAAAAABABBBAABAABAAAABBBABAAABABABBAABABBBAAAABAABAAAABAA-BABBA
CFD01	PZE-101043096	1	53.2	placed	1	29355902	AABBABAAAAAAABABABABAABAAAAAABABBBAABAABAAAABBBABAAABABABBAABABBBAAAABAABAAAABAA-BABBA
CFD01	PZE-101043180	1	53.2	placed	1	29400930	AABBABAAAAAAABABABABAABAAAAAABABBBAABAABAAAABBBABAAABABABBAABABBBAAAABAABAAAABAA-BABBA
CFD01	PZE-101043186	1	53.2	placed	1	29403977	AABBABAAAAAAABABABABAABAAAAAABABBBAABAABAAAABBBABAAABABABBAABABBBAAAABAABAAAABAA-BABBA
CFD01	PZE-101043189	1	53.2	placed	1	29404442	AABBABAAAAAAABABABABAABAAAAAABABBBAABAABAAAABBBABAAABABABBAABABBBAAAABAABAAAABAA-BABB-
CFD01	PZE-101043512	1	53.2	placed	1	29551638	AABBABAAAAAAABABABABAABAAAAAABABBBAABAABAAAABBBABAAABABABBAABABBBAAAABAABAAAABAA-BABBA
CFD01	PZE-101043656	1	53.2	placed	1	29694518	AABBABAAAAAAABABABABAABAAAAAABABBBAABAABAAAABBBABAAABABABBAABABBBAAAABAABAAAABAA-BABBA
CFD01	PZE-101043669	1	53.2	placed	1	29742467	AABBABAAAAAAABABABABAABAAAAAABABBBAABAABAAAABBBABAAABABABBAABABBBAAAABAABAAAABAA-BABBA
CFD01	PZE-101043670	1	53.2	placed	1	29742488	AABBABAAAAAAABABABABAABAAAAAABABBBAABAABAAAABBBABAAABABABBAABABBBAAAABAABAAAABAA-BABB-
CFD01	PZE-101043682	1	53.2	placed	1	29784435	AABBABAAAAAAABABABABAABAAAAAABABBBAABAABAAAABBBABAAABABABBAABABBBAAAABAABAAAABAA-BABBA
CFD01	PZE-101044115	1	53.2	placed	1	30216622	AABBABAAAAAAABABABABAABAAAAAABABBBAABAABAAAABBBABAAABABABBAABABBBAAAABAABAAAABAA-BABBA
CFD01	SYN10796	1	53.2	placed	1	26327475	AABBABAAAAAAABABABABAABAAAAAABABBBAABAABAAAABBBABAAABABABBAABABBBAAAABAABAAAABAA-BABB-
CFD01	SYN15796	1	53.2	placed	1	27502314	AABBABAAAAAAABABABABAABAAAAAABABBBAABAABAAAABBBABAAABABABBAABABBBAAAABAABAAAABAA-BABBA
CFD01	SYN15799	1	53.2	placed	1	27406990	AABBABAAAAAAABABABABAABAAAAAABABBBAABAABAAAABBBABAAABABABBAABABBBAAAABAABAAAABAA-BABBA
CFD01	SYN15800	1	53.2	placed	1	27406519	AABBABAAAAAAABABABABAABAAAAAABABBBAABAABAAAABBBABAAABABABBAABABBBAAAABAABAAAABAA-BABBA
CFD01	SYN16258	1	53.2	placed	1	25425873	AABBABAAAAAAABABABABAABAAAAAABABBBAABAABAAAABBBABAAABABABBAABABBBAAAABAABAAAABAA-BABBA
CFD01	SYN16264	1	53.2	placed	1	25411250	AABBABAAAAAAABABABABAABAAAAAABABBBAABAABAAAABBBABAAABABABBAABABBBAAAABAABAAAABAA-BABBA
CFD01	SYN16272	1	53.2	placed	1	25426052	AABBABAAAAAAABABABABAABAAAAAABABBBAABAABAAAABBBABAAABABABBAABABBBAAAABAABAAAABAA-BABB-
CFD01	SYN16275	1	53.2	placed	1	25414647	AABBABAAAAAAABABABABAABAAAAAABABBBAABAABAAAABBBABAAABABABBAABABBBAAAABAABAAAABAA-BABBA
CFD01	SYN16276	1	53.2	placed	1	25414702	AABBABAAAAAAABABABABAABAAAAAABABBBAABAABAAAABBBABAAABABABBAABABBBAAAABAABAAAABAA-BABBA
CFD01	SYN21665	1	53.2	placed	1	27388742	AABBABAAAAAAABABABABAABAAAAAABABBBAABAABAAAABBBABAAABABABBAABABBBAAAABAABAAAABAA-BABB-
CFD01	SYN21669	1	53.2	placed	1	27389126	AABBABAAAAAAABABABABAABAAAAAABABBBAABAABAAAABBBABAAABABABBAABABBBAAAABAABAAAABAA-BABBA
CFD01	SYN21670	1	53.2	placed	1	27389065	AABBABAAAAAAABABABABAABAAAAAABABBBAABAABAAAABBBABAAABABABBAABABBBAAAABAABAAAABAA-BABBA
CFD01	SYN23119	1	53.2	placed	1	28376885	AABBABAAAAAAABABABABAABAAAAAABABBBAABAABAAAABBBABAAABABABBAABABBBAAAABAABAAAABAA-BABBA
CFD01	SYN23446	1	53.2	placed	1	29255792	AABBABAAAAAAABABABABAABAAAAAABABBBAABAABAAAABBBABAAABABABBAABABBBAAAABAABAAAABAA-BABBA
CFD01	SYN23448	1	53.2	placed	1	29255108	AABBABAAAAAAABABABABAABAAAAAABABBBAABAABAAAABBBABAAABABABBAABABBBAAAABAABAAAABAA-BABBA
CFD01	SYN23449	1	53.2	placed	1	29255462	AABBABAAAAAAABABABABAABAAAAAABABBBAABAABAAAABBBABAAABABABBAABABBBAAAABAABAAAABAA-BABBA
CFD01	SYN246	1	53.2	placed	1	26825328	AABBABAAAAAAABABABABAABAAAAAABABBBAABAABAAAABBBABAAABABABBAABABBBAAAABAABAAAABAA-BABBA
CFD01	SYN24631	1	53.2	placed	1	27895234	AABBABAAAAAAABABABABAABAAAAAABABBBAABAABAAAABBBABAAABABABBAABABBBAAAABAABAAAABAA-BABB-
CFD01	SYN24633	1	53.2	placed	1	27909410	AABBABAAAAAAABABABABAABAAAAAABABBBAABAABAAAABBBABAAABABABBAABABBBAAAABAABAAAABAA-BABBA
CFD01	SYN248	1	53.2	placed	1	26825638	AABBABAAAAAAABABABABAABAAAAAABABBBAABAABAAAABBBABAAABABABBAABABBBAAAABAABAAAABAA-BABBA
CFD01	SYN252	1	53.2	placed	1	26825826	AABBABAAAAAAABABABABAABAAAAAABABBBAABAABAAAABBBABAAABABABBAABABBBAAAABAABAAAABAA-BABBA
CFD01	SYN27581	1	53.2	placed	1	26438356	AABBABAAAAAAABABABABAABAAAAAABABBBAABAABAAAABBBABAAABABABBAABABBBAAAABAABAAAABAA-BABBA
CFD01	SYN33012	1	53.2	placed	1	25634022	AABBABAAAAAAABABABABAABAAAAAABABBBAABAABAAAABBBABAAABABABBAABABBBAAAABAABAAAABAA-BABBA
CFD01	SYN5537	1	53.2	placed	1	24584799	AABBABAAAAAAABABABABAABAAAAAABABBBAABAABAAAABBBABAAABABABBAABABBBAAAABAABAAAABAA-BABBA
CFD01	SYN75	1	53.2	placed	1	27628132	AABBABAAAAAAABABABABAABAAAAAABABBBAABAABAAAABBBABAAABABABBAABABBBAAAABAABAAAABAA-BABBA
CFD01	ZM010667-0876	1	53.2	placed	1	27978827	AABBABAAAAAAABABABABAABAAAAAABABBBAABAABAAAABBBABAAABABABBAABABBBAAAABAABAAAABAA-BABBA
CFD01	SYNGENTA1440	1	54.4	placed	1	30259501	AABBABAAAAAAABABABABAAAAAAAAABABBBAABAABAAAABBBABAAABABABBAABABBBAAAABAABAAAABAA-BABBA
CFD01	PZE-101044692	1	55.6	placed	1	30570149	AABBA-AAAAAAABABABABAAAAAAAAABABBBAABAABAAAABBAABAAABABABBAABABBBAAAABAABAAAABAA-BABBA
CFD01	PZE-101044715	1	55.6	frame	1	30571714	AABBABAAAAAAABABABABAAAAAAAAABABBBAABAABAAAABBAABAAABABABBAABABBBAAAABAABAAAABAA-BABBA
CFD01	PZE-101044748	1	55.6	placed	1	30629630	AABBABAAAAAAABABABABAAAAAAAAABABBBAABAABAAAABBAABAAABABABBAABABBBAAAABAABAAAABAA-BABBA
CFD01	ZM009766-0333	1	55.6	placed	1	30534349	AABBABAAAAAAA-ABABABAAAAAAAAABABBBAABAABAAAABBAABAAABABABBAABAB-BAAAABAABAAAABAA-BABBA
CFD01	PUT-163a-18162870-1232	1	56.8	placed	1	32994296	AABBABAAAAAAABABABABAAAAAAAAABABBBAABAAAAAAABBAABAAABABABBAABABBBAAAABAABAAAABAA-BABB-
CFD01	PZE-101046844	1	56.8	frame	1	32199839	AABBABAAAAAAABABABABAAAAAAAAABABBBAABAAAAAAABBAABAAABABABBAABABBBAAAABAABAAAABAA-BABBA
CFD01	PZE-101046858	1	56.8	placed	1	32205527	AABBABAAAAAAABABABABAAAAAAAAABABBBAABAAAAAAABBAABAAABABABBAABABBBAAAABAABAAAABAA-BABBA
CFD01	PZE-101046876	1	56.8	placed	1	32227267	AABBABAAAAAAABABABABAAAAAAAAABABBBAABAAAAAAABBAABAAABABABBAABABBBAAAABAABAAAABAA-BABBA
CFD01	PZE-101046931	1	56.8	placed	1	32233495	AABBABAAAAAAABABABABAAAAAAAAABABBBAABAAAAAAABBAABAAABABABBAABABBBAAAABAABAAAABAA-BABBA
CFD01	PZE-101047390	1	56.8	placed	1	32758011	AABBABAAAAAAABABABABAAAAAAAAABABBBAABAAAAAAABBAABAAABABABBAABABBBAAAABAABAAAABAA-BABBA
CFD01	PZE-101047925	1	56.8	placed	1	33123139	AABBABAAAAAAABABABABAAAAAAAAABABBBAABAAAAAAABBAABAAABABABBAABABBBAAAABAABAAAABAA-BABBA
CFD01	SYN10151	1	56.8	placed	1	33112425	AABBABAAAAAAABABABABAAAAAAAAABABBBAABAAAAAAABBAABAAABABABBAABABBBAAAABAABAAAABAA-BABB-
CFD01	PUT-163a-71771567-3545	1	58	placed	1	34821775	AABBABAAAAAAABABABABAAAAAAAAABABBBAABAAAAAAAABAABAAABABABBAABABBBAAAABAABAAAABAA-BABB-
CFD01	PZB01662.1	1	58	placed	1	34408551	AABBABAAAAAAABABABABAAAAAAAAABABBBAABAAAAAAAABAABAAABABABBAABABBBAAAABAABAAAABAA-BABBA
CFD01	PZE-101048542	1	58	placed	1	33382572	AABBABAAAAAAABABABABAAAAAAAAABABBBAABAAAAAAAABAABAAABABABBAABABBBAAAABAABAAAABAA-BABBA
CFD01	PZE-101048744	1	58	placed	1	33459445	AABBABAAAAAAABABABABAAAAAAAAABABBBAABAAAAAAAABAABAAABABABBAABABBBAAAABAABAAAABAA-BABBA
CFD01	PZE-101048857	1	58	placed	1	33630372	AABBA-AAAAAAABABABABAAAAAAAAABABBBAABAAAAAAAABAABAAABABABBAABABBBAAAABAABAAAABAA-BABBA
CFD01	PZE-101048890	1	58	placed	1	33672182	AABBABAAAAAAABABABABAAAAAAAAABABBBAABAAAAAAAABAABAAABABABBAABABBBAAAABAABAAAABAA-BABBA
CFD01	PZE-101049608	1	58	placed	1	34255898	AABBABAAAAAAABABABABAAAAAAAAABABBBAABAAAAAAAABAABAAABABABBAABABBBAAAABAABAAAABAA-BABBA
CFD01	PZE-101049707	1	58	placed	1	34397744	AABBABAAAAAAABABABABAAAAAAAAABABBBAABAAAAAAAABAABAAABABABBAABABBBAAAABAABAAAABAA-BABB-
CFD01	PZE-101050072	1	58	frame	1	34810799	AABBABAAAAAAABABABABAAAAAAAAABABBBAABAAAAAAAABAABAAABABABBAABABBBAAAABAABAAAABAA-BABBA
CFD01	PZE-101050075	1	58	placed	1	34811000	AABBABAAAAAAABABABABAAAAAAAAABABBBAABAAAAAAAABAABAAABABABBAABABBBAAAABAABAAAABAA-BABBA
CFD01	PZE-101050128	1	58	placed	1	34814398	AABBABAAAAAAABABABABAAAAAAAAABABBBAABAAAAAAAABAABAAABABABBAABABBBAAAABAABAAAABAA-BABBA
CFD01	PZE-101050621	1	58	placed	1	34961462	AABBABAAAAAAABABABABAAAAAAAAABABBBAABAAAAAAAABAABAAABABABBAABABBBAAAABAABAAAABAA-BABBA
CFD01	SYN24243	1	58	placed	1	34716519	AABBABAAAAAAABABABABAAAAAAAAABABBBAABAAAAAAAABAABAAABABABBAABABBBAAAABAABAAAABAA-BABBA
CFD01	SYN24244	1	58	placed	1	34716513	AABBABAAAAAAABABABABAAAAAAAAABABBBAABAAAAAAAABAABAAABABABBAABABBBAAAABAABAAAABAA-BABBA
CFD01	SYN34505	1	58	placed	1	33885206	AABBABAAAAAAABABABABAAAAAAAAABABBBAABAAAAAAAABAABAAABABABBAABABBBAAAABAABAAAABAA-BABB-
CFD01	SYN34797	1	58	placed	1	34153740	AABBABAAAAAAABABABABAAAAAAAAABABBBAABAAAAAAAABAABAAABABABBAABABBBAAAABAABAAAABAA-BABBA
CFD01	SYN37484	1	58	placed	1	34595381	AABBA-AAAAAAABABABABAAAAAAAAABABBBAABAAAAAAAABAABAAABABABBAABABBBAAAABAABAAAABAA-BABBA
CFD01	SYN468	1	58	placed	1	33321536	AABBABAAAAAAABABABABAAAAAAAAABABBBAABAAAAAAAABAABAAABABABBAABABBBAAAABAABAAAABAA-BABBA
CFD01	PUT-163a-60347143-2569	1	59.2	frame	1	36157971	AABBABAAAAAAABABABABAAAAAAAAABABBBAABAAAAAAAABAABAAABABAABAABABBBAAAABAABAAAABAA-BABBA
CFD01	PZA00017.4	1	59.2	placed	1	35578167	AABBABAAAAAAABABABABAAAAAAAAABABBBAABAAAAAAAABAABAAABABAABAABABBBAAAABAABAAAABAA-BABB-
CFD01	PZA00192.7	1	59.2	placed	1	35579161	AABBABAAAAAAABABABABAAAAAAAAABABBBAABAAAAAAAABAABAAABABAABAABABBBAAAABAABAAAABAA-BABBA
CFD01	PZE-101050744	1	59.2	placed	1	34994417	AABBABAAAAAAABABABABAAAAAAAAABABBBAABAAAAAAAABAABAAABABAABAABABBBAAAABAABAAAABAA-BABB-
CFD01	PZE-101051346	1	59.2	placed	1	35568654	AABBABAAAAAAABABABABAAAAAAAAABABBBAABAAAAAAAABAABAAABABAABAABABBBAAAABAABAAAABAA-BABBA
CFD01	PZE-101051733	1	59.2	placed	1	35759340	AABBABAAAAAAABABABABAAAAAAAAABABBBAABAAAAAAAABAABAAABABAABAABABBBAAAABAABAAAABAA-BABBA
CFD01	PZE-101052155	1	59.2	placed	1	36155708	AABBABAAAAAAABABABABAAAAAAAAABABBBAABAAAAAAAABAABAAABABAABAABABBBAAAABAABAAAABAA-BABBA
CFD01	PZE-101052767	1	59.2	placed	1	36830744	AABBABAAAAAAABABABABAAAAAAAAABABBBAABAAAAAAAABAABAAABABAABAABABBBAAAABAABAAAABAA-BABBA
CFD01	PZE-101053184	1	59.2	placed	1	37124897	AABBABAAAAAAABABABABAAAAAAAAABABBBAABAAAAAAAABAABAAABABAABAABABBBAAAABAABAAAABAA-BABBA
CFD01	PZE-101053346	1	59.2	placed	1	37154037	AABBABAAAAAAABABABABAAAAAAAAABABBBAABAAAAAAAABAABAAABABAABAABABBBAAAABAABAAAABAA-BABBA
CFD01	PZE-101053413	1	59.2	placed	1	37213331	AABBABAAAAAAABABABABAAAAAAAAABABBBAABAAAAAAAABAABAAABABAABAABABBBAAAABAABAAAABAA-BABBA
CFD01	PZE-101053504	1	59.2	placed	1	37412514	AABBABAAAAAAABABABABAAAAAAAAABABBBAABAAAAAAAABAABAAABABAABAABABBBAAAABAABAAAABAA-BABBA
CFD01	PZE-101053510	1	59.2	placed	1	37385991	AABBABAAAAAAABABABABAAAAAAAAABABBBAABAAAAAAAABAABAAABABAABAABABBBAAAABAABAAAABAA-BABBA
CFD01	PZE-101053696	1	59.2	placed	1	37841892	AABBABAAAAAAABABABABAAAAAAAAABABBBAABAAAAAAAABAABAAABABAABAABABBBAAAABAABAAAABAA-BABBA
CFD01	PZE-101053708	1	59.2	placed	1	37841402	AABBABAAAAAAABABABABAAAAAAAAABABBBAABAAAAAAAABAABAAABABAABAABABBBAAAABAABAAAABAA-BABBA
CFD01	PZE-101053810	1	59.2	placed	1	38004465	AABBABAAAAAAABABABABAAAAAAAAABABBBAABAAAAAAAABAABAAABABAABAABABBBAAAABAABAAAABAA-BABBA
CFD01	PZE-101053919	1	59.2	placed	1	38131735	AABBABAAAAAAABABABABAAAAAAAAABABBBAABAAAAAAAABAABAAABABAABAABABBBAAAABAABAAAABAA-BABBA
CFD01	PZE-101053954	1	59.2	placed	1	38187071	AABBABAAAAAAABABABABAAAAAAAAABABBBAABAAAAAAAABAABAAABABAABAABABBBAAAABAABAAAABAA-BABBA
CFD01	PZE-101054047	1	59.2	placed	1	38203410	AABBABAAAAAAABABABABAAAAAAAAABABBBAABAAAAAAAABAABAAABABAABAABABBBAAAABAABAAAABAA-BABBA
CFD01	PZE-101054136	1	59.2	placed	1	38250642	AABBABAAAAAAABABABABAAAAAAAAABABBBAABAAAAAAAABAABAAABABAABAABABBBAAAABAABAAAABAA-BABBA
CFD01	PZE-101054366	1	59.2	placed	1	38549477	AABBABAAAAAAABABABABAAAAAAAAABABBBAABAAAAAAAABAABAAABABAABAABABBBAAAABAABAAAABAA-BABBA
CFD01	PZE-101054371	1	59.2	placed	1	38550020	AABBABAAAAAAABABABABAAAAAAAAABABBBAABAAAAAAAABAABAAABABAABAABABBBAAAABAABAAAABAA-BABB-
CFD01	PZE-101054372	1	59.2	placed	1	38550041	AABBABAAAAAAABABABABAAAAAAAAABABBBAABAAAAAAAABAABA-ABABAABAABABBBAAAABAABAAAABAA-BABB-
CFD01	PZE-101054452	1	59.2	placed	1	38617574	AABBABAAAAAAABABABABAAAAAAAAABABBBAABAAAAAAAABAABAAABABAABAABABBBAAAABAABAAAABAA-BABBA
CFD01	PZE-101054561	1	59.2	placed	1	38738918	AABBABAAAAAAABABABABAAAAAAAAABABBBAABAAAAAAAABAABAAABABAABAABABBBAAAABAABAAAABAA-BABBA
CFD01	PZE-101054604	1	59.2	placed	1	38741736	AABBABAAAAAAABABABABAAAAAAAAABABBBAABAAAAAAAABAABAAABABAABAABABBBAAAABAABAAAABAA-BABBA
CFD01	PZE-101054681	1	59.2	placed	1	38849559	AABBABAAAAAAABABABABAAAAAAAAABABBBAABAAAAAAAABAABAAABABAABAABABBBAAAABAABAAAABAA-BABBA
CFD01	PZE-101055749	1	59.2	placed	1	39731530	AABBABAAAAAAABABABABAAAAAAAAABABBBAABAAAAAAAABAABAAABABAABAABABBBAAAABAABAAAABAA-BABBA
CFD01	PZE-101055906	1	59.2	placed	1	39756606	AABBABAAAAAAABABABABAAAAAAAAABABBBAABAAAAAAAABAABAAABABAABAABABBBAAAABAABAAAABAA-BABBA
CFD01	PZE-101056102	1	59.2	placed	1	39901939	AABBABAAAAAAABABABABAAAAAAAAABABBBAABAAAAAAAABAABAAABABAABAABABBBAAAABAABAAAABAA-BABB-
CFD01	PZE-101056156	1	59.2	placed	1	39904002	AABBABAAAAAAABABABABAAAAAAAAABABBBAABAAAAAAAABAABAAABABAABAABABBBAAAABAABAAAABAA-BABBA
CFD01	SYN12149	1	59.2	placed	1	35659821	AABBABAAAAAAABABABABAAAAAAAAABABBBAABAAAAAAAABAABAAABABAABAABABBBAAAABAABAAAABAA-BABBA
CFD01	SYN12150	1	59.2	placed	1	35660805	AABBABAAAAAAABABABABAAAAAAAAABABBBAABAAAAAAAABAABAAABABAABAABABBBAAAABAABAAAABAA-BABBA
CFD01	SYN23289	1	59.2	placed	1	38871055	AABBABAAAAAAABABABABAAAAAAAAABABBBAABAAAAAAAABAABAAABABAABAABABBBAAAABAABAAAABAA-BABBA
CFD01	SYN25116	1	59.2	placed	1	38446344	AABBABAAAAAAABABABABAAAAAAAAABABBBAABAAAAAAAABAABAAABABAABAABABBBAAAABAABAAAABAA-BABBA
CFD01	SYN28924	1	59.2	placed	1	38610476	AABBABAAAAAAABABABABAAAAAAAAABABBBAABAAAAAAAABAABAAABABAABAABABBBAAAABAABAAAABAA-BABBA
CFD01	SYN29154	1	59.2	placed	1	37665817	AABBABAAAAAAABABABABAAAAAAAAABABBBAABAAAAAAAABAABAAABABAABAABABBBAAAABAABAAAABAA-BABBA
CFD01	SYN29155	1	59.2	placed	1	37665906	AABBABAAAAAAABABABABAAAAAAAAABABBBAABAAAAAAAABAABAAABABAABAABABBBAAAABAABAAAABAA-BABBA
CFD01	SYN30779	1	59.2	placed	1	38248486	AABBABAAAAAAABABABABAAAAAAAAABABBBAABAAAAAAAABAABAAABABAABAABABBBAAAABAABAAAABAA-BABBA
CFD01	SYN30780	1	59.2	placed	1	38252398	AABBABAAAAAAABABABABAAAAAAAAABABBBAABAAAAAAAABAABAAABABAABAABABBBAAAABAABAAAABAA-BABBA
CFD01	SYN30783	1	59.2	placed	1	38316661	AABBABAAAAAAABABABABAAAAAAAAABABBBAABAAAAAAAABAABAAABABAABAABABBBAAAABAABAAAABAA-BABB-
CFD01	SYN6099	1	59.2	placed	1	35737237	AABBABAAAAAAABABABABAAAAAAAAABABBBAABAAAAAAAABAABAAABABAABAABABBBAAAABAABAAAABAA-BABBA
CFD01	SYN7081	1	59.2	placed	1	35043120	AABBABAAAAAAABABABABAAAAAAAAABABBBAABAAAAAAAABAABAAABABAABAABABBBAAAABAABAAAABAA-BABBA
CFD01	SYN7082	1	59.2	placed	1	35134483	AABBABAAAAAAABABABABAAAAAAAAABABBBAABAAAAAAAABAABAAABABAABAABABBBAAAABAABAAAABAA-BABB-
CFD01	PUT-163a-14206659-281	1	60.4	placed	1	43121033	AABBABAAAAAAABABABAB-AAAAAAABBABBBAABAAAAAAAABAABAAABABAABAABABBBAAAABAABAAAABAA-BABB-
CFD01	PUT-163a-18176650-1447	1	60.4	placed	1	43120776	AABBABAAAAAAABABABAB-AAAAAAABBABBBAABAAAAAAAABAABAAABABAABAABABBBAAAABAABAAAABAA-BABBA
CFD01	PUT-163a-60339688-2389	1	60.4	frame	1	40421351	AABBABAAAAAAABABABABAAAAAAAABBABBBAABAAAAAAAABAABAAABABAABAABABBBAAAABAABAAAABAA-BABB-
CFD01	PZE-101056856	1	60.4	placed	1	40422488	AABBABAAAAAAABABABABAAAAAAAABBABBBAABAAAAAAAABAABAAABABAABAABABBBAAAABAABAAAABAA-BABB-
CFD01	PZE-101057000	1	60.4	placed	1	40511560	AABBABAAAAAAABABABABAAAAAAAABBABBBAABAAAAAAAABAABAAABABAABAABABBBAAAABAABAAAABAA-BABBA
CFD01	PZE-101057190	1	60.4	placed	1	40728786	AABBABAAAAAAABABABABAAAAAAAABBABBBAABAAAAAAAABAABAAABABAABAABABBBAAAABAABAAAABAA-BABBA
CFD01	PZE-101057532	1	60.4	placed	1	41218501	AABBABAAAAAAABABABABAAAAAAAABBABBBAABAAAAAAAABAABAAABABAABAABABBBAAAABAABAAAABAA-BABBA
CFD01	PZE-101058154	1	60.4	placed	1	41851218	AABBABAAAAAAABABABABAAAAAAAABBABBBAABAAAAAAAABAABAAABABAABAABABBBAAAABAABAAAABAA-BABBA
CFD01	PZE-101058157	1	60.4	placed	1	41852202	AABBABAAAAAAABABABABAAAAAAAABBABBBAABAAAAAAAABAABAAABABAABAABABBBAAAABAABAAAABAA-BABB-
CFD01	PZE-101058210	1	60.4	placed	1	41964321	AABBABAAAAAAABABABABAAAAAAAABBABBBAABAAAAAAAABAABAAABABAABAABABBBAAAABAABAAAABAA-BABBA
CFD01	PZE-101058273	1	60.4	placed	1	42013458	AABBABAAAAAAABABABABAAAAAAAABBABBBAABAAAAAAAABAABAAABABAABAABABBBAAAABAABAAAABAA-BABBA
CFD01	PZE-101058312	1	60.4	placed	1	42016450	AABBABAAAAAAABABABABAAAAAAAABBABBBAABAAAAAAAABAABAAABABAABAABABBBAAAABAABAAAABAA-BABBA
CFD01	PZE-101058322	1	60.4	placed	1	42018755	AABBABAAAAAAABABABABAAAAAAAABBABBBAABAAAAAAAABAABAAABABAABAABABBBAAAABAABAAAABAA-BABBA
CFD01	PZE-101058333	1	60.4	placed	1	42019536	AABBABAAAAAAABABABABAAAAAAAABBABBBAABAAAAAAAABAABAAABABAABAABABBBAAAABAABAAAABAA-BABBA
CFD01	PZE-101059325	1	60.4	placed	1	43125988	AABBABAAAAAAABABABABAAAAAAAABBABBBAABAAAAAAAABAABAAABABAABAABABBBAAAABAABAAAABAA-BABB-
CFD01	PZE-108074351	1	60.4	placed	8	129693845	AA-BA-AAAAAAABABABABAAAAAAAABBABBBAABAAAAAAAABAABAAABABAABAABABBBAAAA-AABAAAABAA-BABBA
CFD01	SYN15598	1	60.4	placed	1	43230571	AABBABAAAAAAABABABABAAAAAAAABBABBBAABAAAAAAAABAABAAABABAABAABABBBAAAABAABAAAABAA-BABBA
CFD01	SYN20757	1	60.4	placed	1	42846502	AABBABAAAAAAABABABABAAAAAAAABBABBBAABAAAAAAAABAABAAABABAABAABABBBAAAABAABAAAABAA-BABBA
CFD01	SYN20761	1	60.4	placed	1	42848304	AABBABAAAAAAABABABABAAAAAAAABBABBBAABAAAAAAAABAABAAABABAABAABABBBAAAABAABAAAABAA-BABBA
CFD01	SYN20764	1	60.4	placed	1	42846690	AABBABAAAAAAABABABABAAAAAAAABBABBBAABAAAAAAAABAABAAABABAABAABABBBAAAABAABAAAABAA-BABBA
CFD01	SYN2603	1	60.4	placed	1	43060987	AABBABAAAAAAABABABABAAAAAAAABBABBBAABAAAAAAAABAABAAABABAABAABABBBAAAABAABAAAABAA-BABBA
CFD01	SYN2604	1	60.4	placed	1	43062814	AABBABAAAAAAABABABABAAAAAAAABBABBBAABAAAAAAAABAABAAABABAABAABABBBAAAABAABAAAABAA-BABB-
CFD01	SYN2610	1	60.4	placed	1	43111801	AABBABAAAAAAABABABABAAAAAAAABBABBBAABAAAAAAAABAABAAABABAABAABABBBAAAABAABAAAABAA-BABBA
CFD01	SYN2614	1	60.4	placed	1	43137137	AABBABAAAAAAABABABABAAAAAAAABBABBBAABAAAAAAAABAABAAABABAABAABABBBAAAABAABAAAABAA-BABBA
CFD01	SYN2615	1	60.4	placed	1	43137222	AABBABAAAAAAABABABABAAAAAAAABBABBBAABAAAAAAAABAABAAABABAABAABABBBAAAABAABAAAABAA-BABBA
CFD01	SYN2616	1	60.4	placed	1	43137243	AABBABAAAAAAABABABABAAAAAAAABBABBBAABAAAAAAAABAABAAABABAABAABABBBAAAABAABAAAABAA-BABB-
CFD01	SYN31861	1	60.4	placed	1	40726202	AABBABAAAAAAABABABABAAAAAAAABBABBBAABAAAAAAAABAABAAABABAABAABABBBAAAABAABAAAABAA-BABBA
CFD01	SYN31862	1	60.4	placed	1	40726204	AABBABAAAAAAABABABABAAAAAAAABBABBBAABAAAAAAAABAABAAABABAABAABABBBAAAABAABAAAABAA-BABB-
CFD01	SYN9132	1	60.4	placed	1	40420273	AABBABAAAAAAABABABABAAAAAAAABBABBBAABAAAAAAAABAABAAABABAABAABABBBAAAABAABAAAABAA-BABBA
CFD01	ZM013624-0495	1	60.4	placed	1	42020764	AABBABAAAAAAABABABABAAAAAAAABBABBBAABAAAAAAAABAABAAABABAABAABABBBAAAABAABAAAABAA-BABBA
CFD01	PUT-163a-101388839-14	1	62.8	placed	1	45513564	AABBABAAAAAAABABABABAAAAAAAABBABBBAABAAAAAAAABAABBBABABAABAABABBBAAAABAABAAAABAA-BABBA
CFD01	PZA03243.2	1	62.8	placed	1	44370563	AABBABAAAAAAABABABABAAAAAAAABBABBBAABAAAAAAAABAABBBABABAABAABABBBAAAABAABAAAABAA-BABBA
CFD01	PZA03742.1	1	62.8	frame	1	44373656	AABBABAAAAAAABABABABAAAAAAAABBABBBAABAAAAAAAABAABBBABABAABAABABBBAAAABAABAAAABAA-BABBA
CFD01	PZE-101059816	1	62.8	placed	1	43686560	AABBABAAAAAAABABABABAAAAAAAABBABBBAABAAAAAAAABAABBBABABAABAABABBBAAAABAABAAAABAA-BABBA
CFD01	PZE-101060785	1	62.8	placed	1	44371668	AABBABAAAAAAABABABABAAAAAAAABBABBBAABAAAAAAAABAABBBABABAABAABABBBAAAABAABAAAABAA-BABBA
CFD01	PZE-101060788	1	62.8	placed	1	44373499	AABBABAAAAAAABABABABAAAAAAAABBABBBAABAAAAAAAABAABBBABABAABAABABBBAAAABAABAAAABAA-BABBA
CFD01	PZE-101061114	1	62.8	placed	1	45004949	AABBABAAAAAAABABABABAAAAAAAABBABBBAABAAAAAAAABAABBBABABAABAABABBBAAAABAABAAAABAA-BABBA
CFD01	PZE-101062072	1	62.8	placed	1	45741170	AABBABAAAAAAABABABABAAAAAAAABBABBBAABAAAAAAAABAABBBABABAABAABABBBAAAABAABAAAABAA-BABBA
CFD01	SYN12585	1	62.8	placed	1	43756650	AABBABAAAAAAABABABABAAAAAAAABBABBBAABAAAAAAAABAABBBABABAABAABABBBAAAABAABAAAABAA-BABBA
CFD01	SYN12586	1	62.8	placed	1	43761854	AABBABAAAAAAABABABABAAAAAAAABBABBBAABAAAAAAAABAABBBABABAABAABABBBAAAABAABAAAABAA-BABBA
CFD01	SYN23746	1	62.8	placed	1	45508270	AABBABAAAAAAABABABABAAAAAAAABBABBBAABAAAAAAAABAABBBABABAABAABABBBAAAABAABAAAABAA-BABB-
CFD01	SYN23749	1	62.8	placed	1	45507479	AABBABAAAAAAABABABABAAAAAAAABBABBBAABAAAAAAAABAABBBABABAABAABABBBAAAABAABAAAABAA-BABBA
CFD01	SYN23751	1	62.8	placed	1	45505438	AABBABAAAAAAABABABABAAAAAAAABBABBBAABAAAAAAAABAABBBABABAABAABABBBAAAABAABAAAABAA-BABBA
CFD01	SYN28915	1	62.8	placed	1	45338592	AABBABAAAAAAABABABABAAAAAAAABBABBBAABAAAAAAAABAABBBABABAABAABABBBAAAABAABAAAABAA-BABBA
CFD01	SYN28944	1	62.8	placed	1	44348882	AABBABAAAAAAABABABABAAAAAAAABBABBBAABAAAAAAAABAABBBABABAABAABABBBAAAABAABAAAABAA-BABBA
CFD01	SYN29464	1	62.8	placed	1	45441563	AABBABAAAAAAABABABABAAAAAAAABBABBBAABAAAAAAAABAABBBABABAABAABABBBAAAABAABAAAABAA-BABB-
CFD01	SYN34813	1	62.8	placed	1	44959864	AABBABAAAAAAABABABABAAAAAAAABBABBBAABAAAAAAAABAABBBABABAABAABABBBAAAABAABAAAABAA-BABBA
CFD01	SYNGENTA10330	1	62.8	placed	1	45514080	AABBABAAAAAAABABABABAAAAAAAABBABBBAABAAAAAAAABAABBBABABAABAABABBBAAAABAABAAAABAA-BABBA
CFD01	PUT-163a-4730462-2143	1	64	placed	1	49131053	AABBABAAAAAAAAABABABAAAAAAAABBABBBAABAAAAAAAABAABBBABABAABAABABBBAAAABAABAAAABAA-BABBA
CFD01	PUT-163a-71430056-3265	1	64	placed	1	47506391	AABBABAAAAAAAAABABABAAAAAAAABBABBBAABAAAAAAAABAABBBABABAABAABABBBAAAABAABAAAABAA-BABB-
CFD01	PUT-163a-71430056-3267	1	64	placed	1	47506911	AABBABAAAAAAAAABABABAAAAAAAABBABBBAABAAAAAAAABAABBBABABAABAABABBBAAAABAABAAAABAA-BABBA
CFD01	PZA00468.8	1	64	placed	1	50096948	AABBABAAAAAAAAABABABAAAAAAAABBABBBAABAAAAAAAABAABBBABABAABAABABBBAAAABAABAAAABAA-BABBA
CFD01	PZE-101062246	1	64	placed	1	45786956	AABBABAAAAAAAAABABABAAAAAAAABBABBBAABAAAAAAAABAABBBABABAABAABABBBAAAABAABAAAABAA-BABB-
CFD01	PZE-101062642	1	64	placed	1	45949319	AABBABAAAAAAAAABABABAAAAAAAABBABBBAABAAAAAAAABAABBBABABAABAABABBBAAAABAABAAAABAA-BABBA
CFD01	PZE-101062857	1	64	placed	1	46122729	AABBABAAAAAAAAABABABAAAAAAAABBABBBAABAAAAAAAABAABBBABABAABAABABBBAAAABAABAAAABAA-BABB-
CFD01	PZE-101063113	1	64	placed	1	46407120	AABBABAAAAAAAAABABABAAAAAAAABBABBBAABAAAAAAAABAABBBABABAABAABABBBAAAABAABAAAABAA-BABBA
CFD01	PZE-101063271	1	64	placed	1	46581140	AABBABAAAAAAAAABABABAAAAAAAABBABBBAABAAAAAAAABAABBBABABAABAABABBBAAAABAABAAAABAA-BABB-
CFD01	PZE-101063527	1	64	placed	1	46684873	AABBABAAAAAAAAABABABAAAAAAAABBABBBAABAAAAAAAABAABBBABABAABAABABBBAAAABAABAAAABAA-BABB-
CFD01	PZE-101064466	1	64	placed	1	47507353	AABBA-AAAAAAAAABABABAAAAAAAABBABBBAABAAAAAAAABAABBBABABAABAABABBBAAAABAABAAAABAA-BABBA
CFD01	PZE-101064477	1	64	placed	1	47508424	AABBABAAAAAAAAABABABAAAAAAAABBABBBAABAAAAAAAABAABBBABABAABAABABBBAAAABAABAAAABAA-BABB-
CFD01	PZE-101064479	1	64	placed	1	47509161	AABBABAAAAAAAAABABABAAAAAAAABBABBBAABAAAAAAAABAABBBABABAABAABABBBAAAABAABAAAABAA-BABB-
CFD01	PZE-101064619	1	64	placed	1	47601119	AABBABAAAAAAAAABABABAAAAAAAABBABBBAABAAAAAAAABAABBBABABAABAABABBBAAAABAABAAAABAA-BABB-
CFD01	PZE-101064724	1	64	placed	1	47772806	AABBABAAAAAAAAABABABAAAAAAAABBABBBAABAAAAAAAABAABBBABABAABAABABBBAAAABAABAAAABAA-BABBA
CFD01	PZE-101064766	1	64	placed	1	47829728	AABBA-AAAAAAAAABABABAAAAAAAABBABBBAABAAAAAAAABAABBBABABAABAABABBBAAAABAABAAAABAA-BABBA
CFD01	PZE-101064790	1	64	placed	1	47826038	AABBABAAAAAAAAABABABAAAAAAAABBABBBAABAAAAAAAABAABBBABABAABAABABBBAAAABAABAAAABAA-BABBA
CFD01	PZE-101064865	1	64	placed	1	47907182	AABBABAAAAAAAAABABABAAAAAAAABBABBBAABAAAAAAAABAABBBABABAABAABABBBAAAABAABAAAABAA-BABBA
CFD01	PZE-101064883	1	64	placed	1	47989070	AABBABAAAAAAAAABABABAAAAAAAABBABBBAABAAAAAAAABAABBBABABAABAABABBBAAAABAABAAAABAA-BABBA
CFD01	PZE-101064893	1	64	placed	1	47989446	AABBABAAAAAAAAABABABAAAAAAAABBABBBAABAAAAAAAABAABBBABABAABAABABBBAAAABAABAAAABAA-BABBA
CFD01	PZE-101064994	1	64	placed	1	48290398	AABBABAAAAAAAAABABABAAAAAAAABBABBBAABAAAAAAAABAABBBABABAABAABABBBAAAABAABAAAABAA-BABBA
CFD01	PZE-101065040	1	64	placed	1	48420395	AABBABAAAAAAAAABABABAAAAAAAABBABBBAABAAAAAAAABAABBBABABAABAABABBBAAAABAABAAAABAA-BABBA
CFD01	PZE-101065132	1	64	placed	1	48531689	AABBABAAAAAAAAABABABAAAAAAAABBABBBAABAAAAAAAABAABBBABABAABAABABBBAAAABAABAAAABAA-BABBA
CFD01	PZE-101065183	1	64	placed	1	48537251	AABBABAAAAAAAAABABABAAAAAAAABBABBBAABAAAAAAAABAABBBABABAABAABABBBAAAABAABAAAABAA-BABBA
CFD01	PZE-101065728	1	64	placed	1	48684547	AABBABAAAAAAAAABABABAAAAAAAABBABBBAABAAAAAAAABAABBBABABAABAABABBBAAAABAABAAAABAA-BABB-
CFD01	PZE-101066462	1	64	placed	1	49740980	AABBABAAAAAAAAABABABAAAAAAAABBABBBAABAAAAAAAABAABBBABABAABAABABBBAAAABAABAAAABAA-BABBA
CFD01	PZE-101066497	1	64	placed	1	49780141	AABBABAAAAAAAAABABABAAAAAAAABBABBBAABAAAAAAAABAABBBABABAABAABABBBAAAABAABAAAABAA-BABBA
CFD01	PZE-101066505	1	64	placed	1	49782636	AABBABAAAAAAAAABABABAAAAAAAABBABBBAABAAAAAAAABAABBBABABAABAABABBBAAAABAABAAAABAA-BABBA
CFD01	PZE-101066516	1	64	placed	1	49787182	AABBA-AAAAAAAAABABABAAAAAAAABBABBBAABAAAAAAAABAABBBABABAABAABABBBAAAABAABAAAABAA-BABBA
CFD01	PZE-101066537	1	64	placed	1	49814755	AABBABAAAAAAAAABABABAAAAAAAABBABBBAABAAAAAAAABAABBBABABAABAABABBBAAAABAABAAAABAA-BABBA
CFD01	PZE-101066560	1	64	placed	1	49945398	AABBABAAAAAAAAABABABAAAAAAAABBABBBAABAAAAAAAABAABBBABABAABAABABBBAAAABAABAAAABAA-BABBA
CFD01	PZE-101066588	1	64	placed	1	49977977	AABBABAAAAAAAAABABABAAAAAAAABBABBBAABAAAAAAAABAABBBABABAABAABABBBAAAABAABAAAABAA-BABBA
CFD01	PZE-101066827	1	64	placed	1	50420368	AABBABAAAAAAAAABABABAAAAAAAABBABBBAABAAAAAAAABAABBBABABAABAABABBBAAAABAABAAAABAA-BABBA
CFD01	PZE-101066885	1	64	placed	1	50423205	AABBABAAAAAAAAABABABAAAAAAAABBABBBAABAAAAAAAABAABBBABABAABAABABBBAAAABAABAAAABAA-BABBA
CFD01	PZE-101066969	1	64	placed	1	50631115	AABBABAAAAAAAAABABABAAAAAAAABBABBBAABAAAAAAAABAABBBABABAABAABABBBAAAABAABAAAABAA-BABBA
CFD01	PZE-101066970	1	64	placed	1	50631698	AABBABAAAAAAAAABABABAAAAAAAABBABBBAABAAAAAAAABAABBBABABAABAABABBBAAAABAABAAAABAA-BABBA
CFD01	PZE-101066977	1	64	placed	1	50646115	AABBABAAAAAAAAABABABAAAAAAAABBABBBAABAAAAAAAABAABBBABABAABAABABBBAAAABAABAAAABAA-BABBA
CFD01	PZE-101067021	1	64	placed	1	50668188	AABBABAAAAAAAAABABABAAAAAAAABBABBBAABAAAAAAAABAABBBABABAABAABABBBAAAABAABAAAABAA-BABBA
CFD01	PZE-101067031	1	64	placed	1	50676605	AABBABAAAAAAAAABABABAAAAAAAABBABBBAABAAAAAAAABAABBBABABAABAABABBBAAAABAABAAAABAA-BABBA
CFD01	PZE-101067088	1	64	placed	1	50708545	AABBABAAAAAAAAABABABAAAAAAAABBABBBAABAAAAAAAABAABBBABABAABAABABBBAAAABAABAAAABAA-BABBA
CFD01	PZE-101067102	1	64	placed	1	50713316	AABBABAAAAAAAAABABABAAAAAAAABBABBBAABAAAAAAAABAABBBABABAABAABABBBAAAABAABAAAABAA-BABBA
CFD01	SYN10021	1	64	frame	1	45918714	AABBABAAAAAAAAABABABAAAAAAAABBABBBAABAAAAAAAABAABBBABABAABAABABBBAAAABAABAAAABAA-BABBA
CFD01	SYN29476	1	64	placed	1	50711248	AABBA-AAAAAAAAABABABAAAAAAAABBABBBAABAAAAAAAABAABBBABABAABAABABBBAAAABAABAAAABAA-BABBA
CFD01	SYN29609	1	64	placed	1	46232420	AABBABAAAAAAAAABABABAAAAAAAABBABBBAABAAAAAAAABAABBBABABAABAABABBBAAAABAABAAAABAA-BABBA
CFD01	SYN3004	1	64	placed	1	45772989	AABBABAAAAAAAAABABABAAAAAAAABBABBBAABAAAAAAAABAABBBABABAABAABABBBAAAABAABAAAABAA-BABB-
CFD01	SYN3006	1	64	placed	1	45780048	AABBABAAAAAAAAABABABAAAAAAAABBABBBAABAAAAAAAABAABBBABABAABAABABBBAAAABAABAAAABAA-BABB-
CFD01	SYN3007	1	64	placed	1	45778856	AABBABAAAAAAAAABABABAAAAAAAABBABBBAABAAAAAAAABAABBBABABAABAABABBBAAAABAABAAAABAA-BABBA
CFD01	SYN33988	1	64	placed	1	50096279	AABBABAAAAAAAAABABABAAAAAAAABBABBBAABAAAAAAAABAABBBABABAABAABABBBAAAABAABAAAABAA-BABBA
CFD01	SYN33992	1	64	placed	1	50035769	AABBABAAAAAAAAABABABAAAAAAAABBABBBAABAAAAAAAABAABBBABABAABAABABBBAAAABAABAAAABAA-BABB-
CFD01	SYN9125	1	64	placed	1	50337640	AABBABAAAAAAAAABABABAAAAAAAABBABBBAABAAAAAAAABAABBBABABAABAABABBBAAAABAABAAAABAA-BABBA
CFD01	umc13.1	1	64	placed	1	45939572	AABBABAAAAAAAAABABABAAAAAAAABBABBBAABAAAAAAAABAABBBABABAABAABABBBAAAABAABAAAABAA-BABB-
CFD01	ZM013299-0478	1	64	placed	1	47993084	AABBABAAAAAAAAABABABAAAAAAAABBABBBAABAAAAAAAABAABBBABABAABAABABBBAAAABAABAAAABAA-BABB-
CFD01	ZM013814-0513	1	64	placed	1	45772846	AABBABAAAAAAAAABAB-BAAAAAAAABBABBBAABAAAAAAAABAABBB-BABAABAABABBBAAAABAABAAAABAA-BABBA
CFD01	PZE-101067487	1	66.4	frame	1	51010189	AABBABAAAAAAAAABABABAAAAAAAABBABBBAABAAAAAAAABAAABBABABAABAABABBBAAAABAABAAAABAA-AABBA
CFD01	PZE-101067576	1	66.4	placed	1	51045194	AABBABAAAAAAAAABABABAAAAAAAABBABBBAABAAAAAAAABAAABBABABAABAABABBBAAAABAABAAAABAA-AABB-
CFD01	PZE-101067788	1	66.4	placed	1	51323962	AABBABAAAAAAAAABABABAAAAAAAABBABBBAABAAAAAAAABAAABBABABAABAABABBBAAAABAABAAAABAA-AABBA
CFD01	SYN10803	1	66.4	placed	1	51325088	AABBABAAAAAAAAABABABAAAAAAAABBABBBAABAAAAAAAABAAABBABABAABAABABBBAAAABAABAAAABAA-AABB-
CFD01	ZM003329-0547	1	66.4	placed	1	51017284	AABBABAAAAAAAAABABABAAAAAAAABBABBBAABAAAAAAAABAAABBABABAABAABABBBAAAABAABAAAABAA-AABB-
CFD01	PUT-163a-94473548-4861	1	67.6	placed	0	0	AABBABAAAAAAAAABABABAAAAAAAABBABBBAABAAAAAAAABAAABBABABAABAABABBBAAAABAAAAAAABAA-AABBA
CFD01	PUT-163a-94473548-4862	1	67.6	placed	0	0	AABBABAAAAAAAAABABABAAAAAAAABBABBBAABAAAAAAAABAAABBABABAABAABABBBAAAABAAAAAAABAA-AABBA
CFD01	PZE-101069158	1	67.6	placed	1	52256596	AABBA-AAAAAAAAABABABAAAAAAAABBABBBAABAAAAAAAABAAABBABABAABAABABBBAAAABAAAAAAABAA-AABBA
CFD01	PZE-101069159	1	67.6	placed	1	52256755	AABBABAAAAAAAAABAB-BAAAAAAAABB-BBBAABAAAAAAAABAAABBABABAABAABABBBAAAABAAAAAAABAA-AABB-
CFD01	SYN122	1	67.6	frame	1	52774236	AABBABAAAAAAAAABABABAAAAAAAABBABBBAABAAAAAAAABAAABBABABAABAABABBBAAAABAAAAAAABAA-AABB-
CFD01	PUT-163a-60352998-2703	1	68.8	frame	1	60265393	AABBABAAAAAAAAABABABAAAAAAAABBABBBAABABAAAAAABAAABBABABAABAABABBBAAAABAAAAAAABAA-AABBA
CFD01	PUT-163a-76282834-3849	1	68.8	placed	1	54928417	AABBABAAAAAAAAABABABAAAAAAAABBABBBAABABAAAAAABAAABBABABAABAABABBBAAAABAAAAAAABAA-AABBA
CFD01	PZA00294.22	1	68.8	placed	1	63891892	AABBABAAAAAAAAABABABAAAAAAAABBABBBAABABAAAAAABAAABBABABAABAABABBBAAAABAAAAAAABAA-AABBA
CFD01	PZA01476.1	1	68.8	placed	1	61143070	AABBABAAAAAAAAABABABAAAAAAAABBABBBAABABAAAAAABAAABBABABAABAABABBBAAAABAAAAAAABAA-AABBA
CFD01	PZA03746.1	1	68.8	placed	1	53344090	AABBABAAAAAAAAABABABAAAAAAAABBABBBAABABAAAAAABAAABBABABAABAABABBBAAAABAAAAAAABAA-AABBA
CFD01	PZE-101069206	1	68.8	placed	1	52346396	AABBABAAAAAAAAABABABAAAAAAAABBABBBAABABAAAAAABAAABBABABAABAABABBBAAAABAAAAAAABAA-AABBA
CFD01	PZE-101069307	1	68.8	placed	1	52394588	AABBABAAAAAAAAABABABAAAAAAAABBABBBAABABAAAAAABAAABBABABAABAABABBBAAAABAAAAAAABAA-AABB-
CFD01	PZE-101069343	1	68.8	placed	1	52540042	AABBABAAAAAAAAABABABAAAAAAAABBABBBAABABAAAAAABAAABBABABAABAABABBBAAAABAAAAAAABAA-AABBA
CFD01	PZE-101070408	1	68.8	placed	1	53158367	AABBABAAAAAAAAABABABAAAAAAAABBABBBAABABAAAAAABAAABBABABAABAABABBBAAAABAAAAAAABAA-AABB-
CFD01	PZE-101070948	1	68.8	placed	1	53425158	AABBABAAAAAAAAABABABAAAAAAAABBABBBAABABAAAAAABAAABB-BABAABAABABBBAAAABAAAAAAABAA-AABB-
CFD01	PZE-101071115	1	68.8	placed	1	53623147	AABBABAAAAAAAAABABABAAAAAAAABBABBBAABABAAAAAABAAABBABABAABAABABBBAAAABAAAAAAABAA-AABB-
CFD01	PZE-101071162	1	68.8	placed	1	53630937	AABBABAAAAAAAAABABABAAAAAAAABBABBBAABABAAAAAABAAABBABABAABAABABBBAAAABAAAAAAABAA-AABB-
CFD01	PZE-101071208	1	68.8	placed	1	53633577	AABBABAAAAAAAAABABABAAAAAAAABBABBBAABABAAAAAABAAABBABABAABAABABBBAAAABAAAAAAABAA-AABBA
CFD01	PZE-101071273	1	68.8	placed	1	53663576	AABBABAAAAAAAAABABABAAAAAAAABBABBBAABABAAAAAABAAABBABABAABAABABBBAAAABAAAAAAABAA-AABBA
CFD01	PZE-101071282	1	68.8	placed	1	53666269	AABBABAAAAAAAAABABABAAAAAAAABBABBBAABABAAAAAABAAABBABABAABAABABBBAAAABAAAAAAABAA-AABBA
CFD01	PZE-101071350	1	68.8	placed	1	53828849	AABBABAAAAAAAAABABABAAAAAAAABBABBBAABABAAAAAABAAABBABABAABAABABBBAAAABAAAAAAABAA-AABBA
CFD01	PZE-101071373	1	68.8	placed	1	53850163	AABBABAAAAAAAAABABABAAAAAAAABBABBBAABABAAAAAABAAABBABABAABAABABBBAAAABAAAAAAABAA-AABBA
CFD01	PZE-101071675	1	68.8	placed	1	54189169	AABBABAAAAAAAAABABABAAAAAAAABBABBBAABABAAAAAABAAABBABABAABAABABBBAAAABAAAAAAABAA-AABBA
CFD01	PZE-101071680	1	68.8	placed	1	54189474	AABBABAAAAAAAAABABABAAAAAAAABBABBBAABABAAAAAABAAABBABABAABAABABBBAAAABAAAAAAABAA-AABBA
CFD01	PZE-101071808	1	68.8	placed	1	54279058	AABBABAAAAAAAAABABABAAAAAAAABBABBBAABABAAAAAABAAABBABABAABAABABBBAAAABAAAAAAABAA-AABBA
CFD01	PZE-101071870	1	68.8	placed	1	54341550	AABBABAAAAAAAAABABABAAAAAAAABBABBBAABABAAAAAABAAABBABABAABAABABBBAAAABAAAAAAABAA-AABBA
CFD01	PZE-101071897	1	68.8	placed	1	54350455	AABBABAAAAAAAAABABABAAAAAAAABBABBBAABABAAAAAABAAABBABABAABAABABBBAAAABAAAAAAABAA-AABBA
CFD01	PZE-101071898	1	68.8	placed	1	54350495	AABBABAAAAAAAAABABABAAAAAAAABBABBBAABABAAAAAABAAABBABABAABAABABBBAAAABAAAAAAABAA-AABB-
CFD01	PZE-101072206	1	68.8	placed	1	54728591	AABBABAAAAAAAAABABABAAAAAAAABBABBBAABABAAAAAABAAABBABABAABAABABBBAAAABAAAAAAABAA-AABBA
CFD01	PZE-101072259	1	68.8	placed	1	54735997	AABBABAAAAAAAAABABABAAAAAAAABBABBBAABABAAAAAABAAABBABABAABAABABBBAAAABAAAAAAABAA-AABBA
CFD01	PZE-101072751	1	68.8	placed	1	55386821	AABBABAAAAAAAAABABABAAAAAAAABBABBBAABABAAAAAABAAABBABABAABAABABBBAAAABAAAAAAABAA-AABBA
CFD01	PZE-101072856	1	68.8	placed	1	55499148	AABBABAAAAAAAAABABABAAAAAAAABBABBBAABABAAAAAABAAABBABABAABAABABBBAAAABAAAAAAABAA-AABBA
CFD01	PZE-101072870	1	68.8	placed	1	55499805	AABBABAAAAAAAAABABABAAAAAAAABBABBBAABABAAAAAABAAABBABABAABAABABBBAAAABAAAAAAABAA-AABBA
CFD01	PZE-101073230	1	68.8	placed	1	56074841	AABBABAAAAAAAAABABABAAAAAAAABBABBBAABABAAAAAABAAABBABABAABAABABBBAAAABAAAAAAABAA-AABBA
CFD01	PZE-101073233	1	68.8	placed	1	56074913	AABBABAAAAAAAAABABABAAAAAAAABBABBBAABABAAAAAABAAABBABABAABAABABBBAAAABAAAAAAABAA-AABB-
CFD01	PZE-101073494	1	68.8	placed	1	56225417	AABBABAAAAAAAAABABABAAAAAAAABBABBBAABABAAAAAABAAABBABABAABAABABBBAAAABAAAAAAABAA-AABB-
CFD01	PZE-101073495	1	68.8	placed	1	56225853	AABBABAAAAAAAAABABABAAAAAAAABBABBBAABABAAAAAABAAABBABABAABAABABBBAAAABAAAAAAABAA-AABBA
CFD01	PZE-101073762	1	68.8	placed	1	56564061	AABBABAAAAAAAAABABABAAAAAAAABBABBBAABABAAAAAABAAABBABABAABAABABBBAAAABAAAAAAABAA-AABBA
CFD01	PZE-101074193	1	68.8	placed	1	56895750	AABBABAAAAAAAAABABABAAAAAAAABBABBBAABABAAAAAABAAABBABABAABAABABBBAAAABAAAAAAABAA-AABBA
CFD01	PZE-101074428	1	68.8	placed	1	57279459	AABBABAAAAAAAAABABABAAAAAAAABBABBBAABABAAAAAABAAABBABABAABAABABBBAAAABAAAAAAABAA-AABB-
CFD01	PZE-101074451	1	68.8	placed	1	57349551	AABBABAAAAAAAAABABABAAAAAAAABBABBBAABABAAAAAABAAABBABABAABAABABBBAAAABAAAAAAABAA-AABBA
CFD01	PZE-101074969	1	68.8	placed	1	58451321	AABBABAAAAAAAAABABABAAAAAAAABBABBBAABABAAAAAABAAABBABABAABAABABBBAAAABAAAAAAABAA-AABBA
CFD01	PZE-101074977	1	68.8	placed	1	58456948	AABBABAAAAAAA-ABAB-BAAAA-AAABBABBBAABABAAAAAABAAABBABABAABAABABBBAAAABAAAAAA-BAA-AABB-
CFD01	PZE-101075097	1	68.8	placed	1	58503830	AABBABAAAAAAAAABABABAAAAAAAABBABBBAABABAAAAAABAAABBABABAABAABABBBAAAABAAAAAAABAA-AABBA
CFD01	PZE-101075328	1	68.8	placed	1	58720638	AABBABAAAAAAAAABABABAAAAAAAABBABBBAABABAAAAAABAAABBABABAABAABABBBAAAABAAAAAAABAA-AABB-
CFD01	PZE-101075340	1	68.8	placed	1	58717588	AABBABAAAAAAAAABABABAAAAAAAABBABBBAABABAAAAAABAAABBABABAABAABABBBAAAABAAAAAAABAA-AABBA
CFD01	PZE-101075378	1	68.8	placed	1	58712621	AABBABAAAAAAAAABABABAAAAAAAABBABBBAABABAAAAAABAAABBABABAABAABABBBAAAABAAAAAAABAA-AABBA
CFD01	PZE-101075379	1	68.8	placed	1	58712579	AABBABAAAAAAAAABABABAAAAAAAABBABBBAABABAAAAAABAAABBABABAABAABABBBAAAABAAAAAAABAA-AABBA
CFD01	PZE-101075523	1	68.8	placed	1	59070700	AABBABAAAAAAAAABABABAAAAAAAABBABBBAABABAAAAAABAAABBABABAABAABABBBAAAABAAAAAAABAA-AABBA
CFD01	PZE-101075629	1	68.8	placed	1	59181020	AABBABAAAAAAAAABABABAAAAAAAABBABBBAABABAAAAAABAAABBABABAABAABABBBAAAABAAAAAAABAA-AABBA
CFD01	PZE-101076213	1	68.8	placed	1	59959333	AABBABAAAAAAAAABABABAAAAAAAABBABBBAABABAAAAAABAAABBABABAABAABABBBAAAABAAAAAAABAA-AABBA
CFD01	PZE-101076333	1	68.8	placed	1	60091204	AABBABAAAAAAAAABABABAAAAAAAABBABBBAABABAAAAAABAAABBABABAABAABABBBAAAABAAAAAAABAA-AABBA
CFD01	PZE-101076601	1	68.8	placed	1	60261527	AABBABAAAAAAAAABABABAAAAAAAABBABBBAABABAAAAAABAAABBABABAABAABABBBAAAABAAAAAAABAA-AABBA
CFD01	PZE-101076732	1	68.8	placed	1	60701303	AABBABAAAAAAAAABABABAAAAAAAABBABBBAABABAAAAAABAAABBABABAABAABABBBAAAABAAAAAAABAA-AABBA
CFD01	PZE-101076734	1	68.8	placed	1	60701388	AABBABAAAAAAAAABABABAAAAAAAABBABBBAABABAAAAAABAAABBABABAABAABABBBAAAABAAAAAAABAA-AABBA
CFD01	PZE-101076881	1	68.8	placed	1	60831742	AABBABAAAAAAAAABABABAAAAAAAABBABBBAABABAAAAAABAAABBABABAABAABABBBAAAABAAAAAAABAA-AABBA
CFD01	PZE-101076890	1	68.8	placed	1	60832418	AABBABAAAAAAAAABABABAAAAAAAABBABBBAABABAAAAAABAAABBABABAABAABABBBAAAABAAAAAAABAA-AABB-
CFD01	PZE-101076969	1	68.8	placed	1	61013646	AABBABAAAAAAAAABABABAAAAAAAABBABBBAABABAAAAAABAAABBABABAABAABABBBAAAABAAAAAAABAA-AABBA
CFD01	PZE-101077491	1	68.8	placed	1	61630192	AABBABAAAAAAAAABABABAAAAAAAABBABBBAABABAAAAAABAAABBABABAABAABABBBAAAABAAAAAAABAA-AABBA
CFD01	PZE-101077708	1	68.8	placed	1	61940614	AABBABAAAAAAAAABABABAAAAAAAABBABBBAABABAAAAAABAAABBABABAABAABABBBAAAABAAAAAAABAA-AABBA
CFD01	PZE-101077867	1	68.8	placed	1	62198648	AABBABAAAAAAAAABABABAAAAAAAABBABBBAABABAAAAAABAAABBABABAABAABABBBAAAABAAAAAAABAA-AABBA
CFD01	PZE-101077878	1	68.8	placed	1	62226090	AABBABAAAAAAAAABABABAAAAAAAABBABBBAABABAAAAAABAAABBABABAABAABABBBAAAABAAAAAAABAA-AABBA
CFD01	PZE-101077918	1	68.8	placed	1	62242735	AABBABAAAAAAAAABABABAAAAAAAABBABBBAABABAAAAAABAAABBABABAABAABABBBAAAABAAAAAAABAA-AABBA
CFD01	PZE-101077919	1	68.8	placed	1	62241061	AABBABAAAAAAAAABABABAAAAAAAABBABBBAABABAAAAAABAAABBABABAABAABABBBAAAABAAAAAAABAA-AABBA
CFD01	PZE-101078409	1	68.8	placed	1	62699436	AABBABAAAAAAAAABABABAAAAAAAABBABBBAABABAAAAAABAAABBABABAABAABABBBAAAABAAAAAAABAA-AABB-
CFD01	PZE-101078656	1	68.8	placed	1	63040006	AABBABAAAAAAAAABABABAAAAAAAABBABBBAABABAAAAAABAAABBABABAABAABABBBAAAABAAAAAAABAA-AABBA
CFD01	PZE-101078745	1	68.8	placed	1	63102446	AABBABAAAAAAAAABABABAAAAAAAABBABBBAABABAAAAAABAAABBABABAABAABABBBAAAABAAAAAAABAA-AABBA
CFD01	PZE-101078752	1	68.8	placed	1	63102911	AABBABAAAAAAAAABABABAAAAAAAABBABBBAABABAAAAAABAAABBABABAABAABABBBAAAABAAAAAAABAA-AABBA
CFD01	PZE-101078888	1	68.8	placed	1	63206197	AABBABAAAAAAAAABABABAAAAAAAABBABBBAABABAAAAAABAAABBABABAABAABABBBAAAABAAAAAAABAA-AABBA
CFD01	PZE-101078905	1	68.8	placed	1	63209080	AABBABAAAAAAAAABABABAAAAAAAABBABBBAABABAAAAAABAAABBABABAABAABABBBAAAABAAAAAAABAA-AABBA
CFD01	PZE-101078991	1	68.8	placed	1	63354603	AABBABAAAAAAAAABABABAAAAAAAABBABBBAABABAAAAAABAAABBABABAABAABABBBAAAABAAAAAAABAA-AABBA
CFD01	PZE-101078992	1	68.8	placed	1	63354670	AABBABAAAAAAAAABABABAAAAAAAABBABBBAABABAAAAAABAAABBABABAABAABABBBAAAABAAAAAAABAA-AABB-
CFD01	PZE-101079070	1	68.8	placed	1	63537977	AABBABAAAAAAAAABABABAAAAAAAABBABBBAABABAAAAAABAAABBABABAABAABABBBAAAABAAAAAAABAA-AABBA
CFD01	PZE-101079160	1	68.8	placed	1	63558834	AABBABAAAAAAAAABABABAAAAAAAABBABBBAABABAAAAAABAAABBABABAABAABABBBAAAABAAAAAAABAA-AABBA
CFD01	PZE-101079342	1	68.8	placed	1	63645184	AABBA-AAAAAAAAABABABAAAAAAAABBABBBAABABAAAAAABAAABBABABAABAABABBBAAAABAAAAAAABAA-AABBA
CFD01	PZE-101079397	1	68.8	placed	1	63894760	AABBABAAAAAAAAABABABAAAAAAAABBABBBAABABAAAAAABAAABBABABAABAABABBBAAAABAAAAAAABAA-AABBA
CFD01	PZE-101079797	1	68.8	placed	1	64396512	AABBABAAAAAAAAABABABAAAAAAAABBABBBAABABAAAAAABAAABBABABAABAABABBBAAAABAAAAAAABAA-AABBA
CFD01	PZE-101079805	1	68.8	placed	1	64394301	AABBABAAAAAAAAABABABAAAAAAAABB-BBBAABAB-AAAAABAAABBABABAABAABABBBAAAAB-A-AAAABAA-AABBA
CFD01	PZE-101079806	1	68.8	placed	1	64392200	AABBABAAAAAAAAABABABAAAAAAAABBABBBAABABAAAAAABAAABBABABAABAABABBBAAAABAAAAAAABAA-AABBA
CFD01	PZE-101079825	1	68.8	placed	1	64389795	AABBABAAAAAAAAABABABAAAAAAAABBABBBAABABAAAAAABAAABBABABAABAABABBBAAAABAAAAAAABAA-AABBA
CFD01	PZE-101079826	1	68.8	placed	1	64389681	AABBABAAAAAAAAABABABAAAAAAAABBABBBAABABAAAAAABAAABBABABAABAABABBBAAAABAAAAAAABAA-AABBA
CFD01	PZE-101079844	1	68.8	placed	1	64492522	AABBABAAAAAAAAABABABAAAAAAAABBABBBAABABAAAAAABAAABBABABAABAABABBBAAAABAAAAAAABAA-AABBA
CFD01	SYN10848	1	68.8	placed	1	56306583	AABBABAAAAAAAAABAB-BAAAAAAAABBABBBAABABAAAAAABAAABBABABAABAABABBBAAAABAAAAAAABAA-AABB-
CFD01	SYN13273	1	68.8	placed	1	63208407	AABBABAAAAAAAAABABABAAAAAAAABBABBBAABABAAAAAABAAABBABABAABAABABBBAAAABAAAAAAABAA-AABBA
CFD01	SYN15485	1	68.8	placed	1	60101428	AABBABAAAAAAAAABABABAAAAAAAABBABBBAABABAAAAAABAAABBABABAABAABABBBAAAABAAAAAAABAA-AABBA
CFD01	SYN15499	1	68.8	placed	1	60100877	AABBABAAAAAAAAABABABAAAAAAAABBABBBAABABAAAAAABAAABBABABAABAABABBBAAAABAAAAAAABAA-AABBA
CFD01	SYN15545	1	68.8	placed	1	64009243	AABBABAAAAAAAAABABABAAAAAAAABBABBBAABABAAAAAABAAABBABABAABAABABBBAAAABAAAAAAABAA-AABBA
CFD01	SYN18641	1	68.8	placed	1	59085201	AABBABAAAAAAAA-BABABAAAAAAAABBABBBAABABAAAAAABAAABBABABAABAABABBBAAAABAAAAAAABAA-AABB-
CFD01	SYN18642	1	68.8	placed	1	59084842	AABBABAAAAAAAAABABABAAAAAAAABBABBBAABABAAAAAABAAABBABABAABAABABBBAAAABAAAAAAABAA-AABBA
CFD01	SYN19044	1	68.8	placed	1	57249307	AABBABAAAAAAAAABABABAAAAAAAABBABBBAABABAAAAAABAAABBABABAABAABABBBAAAABAAAAAAABAA-AABBA
CFD01	SYN24643	1	68.8	placed	1	54345772	AABBABAAAAAAAAABABABAAAAAAAABBABBBAABABAAAAAABAAABBABABAABAABABBBAAAABAAAAAAABAA-AABBA
CFD01	SYN24644	1	68.8	placed	1	54345216	AABBA-AAAAAAAAABABABAAAAAAAABBABBBAABABAAAAAABAAABBABABAABAABABBBAAAABAAAAAAABAA-AABBA
CFD01	SYN24646	1	68.8	placed	1	54345134	AABBABAAAAAAAAABABABAAAAAAAABBABBBAABABAAAAAABAAABBABABAABAABABBBAAAABAAAAAAABAA-AABBA
CFD01	SYN24868	1	68.8	placed	1	55390958	AABBABAAAAAAAAABABABAAAAAAAABBABBBAABABAAAAAABAAABBABABAABAABABBBAAAABAAAAAAABAA-AABB-
CFD01	SYN25470	1	68.8	placed	1	60832251	AABBABAAAAAAAAABABABAAAAAAAABBABBBAABABAAAAAABAAABBABABAABAABABBBAAAABAAAAAAABAA-AABBA
CFD01	SYN25471	1	68.8	placed	1	60832029	AABBABAAAAAAAAABABABAAAAAAAABBABBBAABABAAAAAABAAABBABABAABAABABBBAAAABAAAAAAABAA-AABBA
CFD01	SYN25755	1	68.8	placed	1	58472783	AABBABAAAAAAAAABABABAAAAAAAABBABBBAABABAAAAAABAAABBABABAABAABABBBAAAABAAAAAAABAA-AABBA
CFD01	SYN26515	1	68.8	placed	1	63031963	AABBABAAAAAAAAABABABAAAAAAAABBABBBAABABAAAAAABAAABBABABAABAABABBBAAAABAAAAAAABAA-AABBA
CFD01	SYN2822	1	68.8	placed	1	64150280	AABBABAAAAAAAAABABABAAAAAAAABBABBBAABABAAAAAABAAABBABABAABAABABBBAAA-BAAAAAAABAA-AABB-
CFD01	SYN2830	1	68.8	placed	1	64149047	AABBABAAAAAAAAABABABAAAAAAAABBABBBAABABAAAAAABAAABBABABAABAABABBBAAAABAAAAAAABAA-AABBA
CFD01	SYN2832	1	68.8	placed	1	64149024	AABBABAAAAAAAAABABABAAAAAAAABBABBBAABABAAAAAABAAABBABABAABAABABBBAAAABAAAAAAABAA-AABB-
CFD01	SYN30678	1	68.8	placed	1	56074382	AABBABAAAAAAAAABABABAAAAAAAABBABBBAABABAAAAAABAAABBABABAABAABABBBAAAABAAAAAAABAA-AABBA
CFD01	SYN30679	1	68.8	placed	1	56076034	AABBABAAAAAAAAABABABAAAAAAAABBABBBAABABAAAAAABAAABBABABAABAABABBBAAAABAAAAAAABAA-AABBA
CFD01	SYN30773	1	68.8	placed	1	54821593	AABBABAAAAAAAAABABABAAAAAAAABBABBBAABABAAAAAABAAABBABABAABAABABBBAAAABAAAAAAABAA-AABBA
CFD01	SYN35005	1	68.8	placed	1	55083883	AABBABAAAAAAAAABABABAAAAAAAABBABBBAABABAAAAAABAAABBABABAABAABABBBAAAABAAAAAAABAA-AABBA
CFD01	SYN35691	1	68.8	placed	1	62890027	AABBABAAAAAAAAABABABAAAAAAAABBABBBAABABAAAAAABAAABBABABAABAABABBBAAAABAAAAAAABAA-AABBA
CFD01	SYN37939	1	68.8	placed	1	56892934	AABBABAAAAAAAAABABABAAAAAAAABBABBBAABABAAAAAABAAABBABABAABAABABBBAAAABAAAAAAABAA-AABBA
CFD01	SYN37946	1	68.8	placed	1	56983112	AABBABAAAAAAAAABABABAAAAAAAABBABBBAABABAAAAAABAAABBABABAABAABABBBAAAABAAAAAAABAA-AABB-
CFD01	SYN37948	1	68.8	placed	1	56983568	AABBABAAAAAAAAABABABAAAAAAAABBABBBAABABAAAAAABAAABBABABAABAABABBBAAAABAAAAAAABAA-AABB-
CFD01	SYN37950	1	68.8	placed	1	56893588	AABBABAAAAAAAAABABABAAAAAAAABBABBBAABABAAAAAABAAABBABABAABAABABBBAAAABAAAAAAABAA-AABBA
CFD01	SYN38272	1	68.8	placed	1	63891595	AABBABAAAAAAAAABABABAAAAAAAABBABBBAABABAAAAAABAAABBABABAABAABABBBAAAABAAAAAAABAA-AABBA
CFD01	SYN6671	1	68.8	placed	1	54844273	AABBABAAAAAAAAABABABAAAAAAAABBABBBAABABAAAAAABAAABBABABAABAABABBBAAAABAAAAAAABAA-AABB-
CFD01	SYNGENTA15549	1	68.8	placed	1	56221129	AABBABAAAAAAAAABABABAAAAAAAABBABBBAABABAAAAAABAAABBABABAABAABABBBAAAABAAAAAAABAA-AABBA
CFD01	SYNGENTA15552	1	68.8	placed	1	56221545	AABBABAAAAAAAAABABABAAAAAAAABBABBBAABABAAAAAABAAABBABABAABAABABBBAAAABAAAAAAABAA-AABB-
CFD01	SYNGENTA16007	1	68.8	placed	1	60093310	AABBABAAAAAAAAABABABAAAAAAAABBABBBAABABAAAAAABAAABBABABAABAABABBBAAAABAAAAAAABAA-AABBA
CFD01	SYNGENTA16085	1	68.8	placed	1	62890212	AABBABAAAAAAAAABABABAAAAAAAABBABBBAABABAAAAAABAAABBABABAABAABABBBAAAABAAAAAAABAA-AABBA
CFD01	SYNGENTA16410	1	68.8	placed	1	62229610	AABBABAAAAAAAAABABABAAAAAAAABBABBBAABABAAAAAABAAABBABABAABAABABBBAAAABAAAAAAABAA-AABBA
CFD01	ZM007645-0270	1	68.8	placed	1	55443858	AABBABAAAAAAAAABABABAAAAAAAABBABBBAABABAAAAAABAAABBABABAABAABABBBAAAABAAAAAAABAA-AABBA
CFD01	ZM012183-0559	1	68.8	placed	1	62334203	AABBABAAAAAAAAABABABAAAAAAAABBABBBAABABAAAAAABAAABBABABAABAABABBBAAAABAAAAAAABAA-AABBA
CFD01	PZE-101080306	1	70	frame	1	64971553	AABBABAAAAAAAAABABABAAAAAAAABBABBBBABABAAAAAABAAABBABABAABAABABBBAAAABAAAAAAABAA-AABBA
CFD01	PZE-101080314	1	70	placed	1	64972172	AABBABAAAAAAAAABABABAAAAAAAABBABBBBABABAAAAAABAAABBABABAABAABABBBAAAABAAAAAAABAA-AABB-
CFD01	PZE-101080322	1	70	placed	1	64972617	AABBABAAAAAAAAABABABAAAAAAAABBABBBBABABAAAAAABAAABBABABAABAABABBBAAAABAAAAAAABAA-AABBA
CFD01	PZE-101080378	1	70	placed	1	65086634	AABBABAAAAAAAAABABABAAAAAAAABBABBBBABABAAAAAABAAABBABABAABAABABBBAAAABAAAAAAABAA-AABBA
CFD01	PZE-101080466	1	70	placed	1	65220963	AABBABAAAAAAAAABABABAAAAAAAABBABBBBABABAAAAAABAAABBABABAABAABABBBAAAABAAAAAAABAA-AABBA
CFD01	PZE-101080470	1	70	placed	1	65221242	AABBABAAAAAAAAABABABAAAAAAAABBABBBBABABAAAAAABAAABBABABAABAABABBBAAAABAAAAAAABAA-AABBA
CFD01	PZE-101080531	1	70	placed	1	65348118	AABBABAAAAAAAAABABABAAAAAAAABBABBBBABABAAAAAABAAABBABABAABAABABBBAAAABAAAAAAABAA-AABB-
CFD01	PZE-101080594	1	70	placed	1	65481668	AABBABAAAAAAAAABABABAAAAAAAABBABBBBABABAAAAAABAAABBABABAABAABABBBAAAABAAAAAAABAA-AABBA
CFD01	PZE-101080712	1	70	placed	1	65657820	AABBABAAAAAAAAABABABAAAAAAAABBABBBBABABAAAAAABAAABBABABAABAABABBBAAAABAAAAAAABAA-AABBA
CFD01	PZE-101080722	1	70	placed	1	65661316	AABBABAAAAAAAAABABABAAAAAAAABBABBBBABABAAAAAABAAABBABABAABAABABBBAAAABAAAAAAABAA-AABBA
CFD01	PZE-101120107	1	70	placed	1	66295354	AABBABAAAAAAAAABABABAAAAAAAABBABBBBABABAAAAAABAAABBABABAABAABABBBAAAABAAAAAAABAA-AABBA
CFD01	PZE-101120365	1	70	placed	1	66770887	AABBABAAAAAAAAABABABAAAAAAAABBABBBBABABAAAAAABAAABBABABAABAABABBBAAAABAAAAAAABAA-AABBA
CFD01	PZE-101120367	1	70	placed	1	66771001	AABBA-AAAAAAAAABABABAAAAAAAABBABBBBABABAAAAAABAAABBABABAABAABABBBAAAABAAAAAAABAA-AABBA
CFD01	SYN36408	1	70	placed	1	66024494	AABBABAAAAAAAAABABABAAAAAAAABBABBBBABABAAAAAABAAABBABABAABAABABBBAAAABAAAAAAABAA-AABBA
CFD01	SYN3987	1	70	placed	1	65659871	AABBABAAAAAAAAABABABAAAAAAAABBABBBBABABAAAAAABAAABBABABAABAABABBBAAAABAAAAAAABAA-AABBA
CFD01	SYN3988	1	70	placed	1	65660022	AABBABAAAAAAAAABABABAAAAAAAABBABBBBABABAAAAAABAAABBABABAABAABABBBAAAABAAAAAAABAA-AABBA
CFD01	SYN3989	1	70	placed	1	65621300	AABBABAAAAAAAAABABABAAAAAAAABBABBBBABABAAAAAABAAABBABABAABAABABBBAAAABAAAAAAABAA-AABBA
CFD01	SYN6003	1	70	placed	1	66794820	AABBABAAAAAAAAABABABAAAAAAAABBABBBBABABAAAAAABAAABBABABAABAABABBBAAAABAAAAAAABAA-AABBA
CFD01	SYN7660	1	70	placed	1	64969413	AABBABAAAAAAAAABABABAAAAAAAABBABBBBABABAAAAAABAAABBABABAABAABABBBAAAABAAAAAAABAA-AABB-
CFD01	SYNGENTA15260	1	70	placed	1	66025656	AABBABAAAAAAAAABABABAAAAAAAABBABBBBABABAAAAAABAAABBABABAABAABABBBAAAABAAAAAAABAA-AABBA
CFD01	PUT-163a-74233607-3597	1	71.2	frame	1	69887397	AABBABAAAAAAAAABABABAAAAAAAABBABBBBABABAAAAAABAAABBABABAABAABABBBAAAABAAABAAABAA-AABBA
CFD01	PZA02791.9	1	71.2	placed	1	67524025	AABBABAAAAAAAAABABABAAAAAAAABBABBBBABABAAAAAABAAABBABABAABAABABBBAAAABAAABAAABAA-AABBA
CFD01	PZE-101080848	1	71.2	placed	1	67646656	AABBABAAAAAAAAABABABAAAAAAAABBABBBBABABAAAAAABAAABBABABAABAABABBBAAAABAAABAAABAA-AABB-
CFD01	PZE-101080941	1	71.2	placed	1	67769964	AABBABAAAAAAAAABABABAAAAAAAABBABBBBABABAAAAAABAAABBABABAABAABABBBAAAABAAABAAABAA-AABBA
CFD01	PZE-101081178	1	71.2	placed	1	68134539	AABBABAAAAAAAAABABABAAAAAAAABBABBBBABABAAAAAABAAABBABABAABAABABBBAAAABAAABAAABAA-AABBA
CFD01	PZE-101081483	1	71.2	placed	1	68558697	AABBABAAAAAAAAABABABAAAAAAAABBABBBBABABAAAAAABAAABBABABAABAABABBBAAAABAAABAAABAA-AABB-
CFD01	PZE-101081844	1	71.2	placed	1	69289243	AABBABAAAAAAAAABABABAAAAAAAABBABBBBABABAAAAAABAAABBABABAABAABABBBAAAABAAABAAABAA-AABBA
CFD01	PZE-101081855	1	71.2	placed	1	69289769	AABBABAAAAAAAAABABABAAAAAAAABBABBBBABABAAAAAABAAABBABABAABAABABBBAAAABAAABAAABAA-AABBA
CFD01	PZE-101081952	1	71.2	placed	1	66956417	AABBABAAAAAAAAABABABAAAAAAAABBABBBBABABAAAAAABAAABBABABAABAABABBBAAAABAAABAAABAA-AABB-
CFD01	PZE-101081959	1	71.2	placed	1	66973584	AABBABAAAAAAAAABABABAAAAAAAABBABBBBABABAAAAAABAAABBABABAABAABABBBAAAABAAABAAABAA-AABB-
CFD01	PZE-101081964	1	71.2	placed	1	66974076	AABBABAAAAAAAAABABABAAAAAAAABBABBBBABABAAAAAABAAABBABABAABAABABBBAAAABAAABAAABAA-AABBA
CFD01	PZE-101082224	1	71.2	placed	1	67246670	AABBABAAAAA-AAABABABAAAAAAAABB-BBBBABABAAAAAABAAABBABABAABAABABBBAAAABAAABAAABAA-AABB-
CFD01	PZE-101082238	1	71.2	placed	1	67250552	AABBABAAAAAAAAABABABAAAAAAAABBABBBBABABAAAAAABAAABBABABAABAABABBBAAAABAAABAAABAA-AABBA
CFD01	PZE-101082329	1	71.2	placed	1	67437109	AABBABAAAAAAAAABABABAAAAAAAABBABBBBABABAAAAAABAAABBABABAABAABABBBAAAABAAABAAABAA-AABBA
CFD01	PZE-101082376	1	71.2	placed	1	67526117	AABBABAAAAAAAAABABABAAAAAAAABBABBBBABABAAAAAABAAABBABABAABAABABBBAAAABAAABAAABAA-AABBA
CFD01	PZE-101082380	1	71.2	placed	1	67524690	AABBABAAAAAAAAABABABAAAAAAAABBABBBBABABAAAAAABAAABBABABAABAABABBBAAAABAAABAAABAA-AABBA
CFD01	PZE-101082552	1	71.2	placed	1	69838355	AABBABAAAAAAAAABABABAAAAAAAABBABBBBABABAAAAAABAAABBABABAABAABABBBAAAABAAABAAABAA-AABB-
CFD01	PZE-101083000	1	71.2	placed	1	70581212	AABBABAAAAAAAAABABABAAAAAAAABBABBBBABABAAAAAABAAABBABABAABAABABBBAAAABAAABAAABAA-AABBA
CFD01	PZE-101083051	1	71.2	placed	1	70715868	AABBABAAAAAAAAAB--A---A-AAAABBABBBBABABAAAAAABAA-BBABABAABAABABBBAAAABAAABAAABAA-AABBA
CFD01	PZE-101083105	1	71.2	placed	1	70725221	AABBABAAAAAAAAABABABAAAAAAAABBABBBBABABAAAAAABAAABBABABAABAABABBBAAAABAAABAAABAA-AABBA
CFD01	PZE-101083118	1	71.2	placed	1	70726409	AABBA-AAAAAAAAABABABAAAAAAAABBABBBBABABAAAAAABAAABBABABAABAABABBBAAAABAAABAAABAA-AABBA
CFD01	PZE-101083165	1	71.2	placed	1	70750917	AABBABAAAAAAAAABABABAAAAAAAABBABBBBABABAAAAAABAAABBABABAABAABABBBAAAABAAABAAABAA-AABBA
CFD01	PZE-101090535	1	71.2	placed	1	82166876	AABBABAAAAAAAAABABABAAAAAAAABBABBBBABABAAAAAABAAABBABABAABAABABBBAAAABAAABAAABAA-AABBA
CFD01	SYN20144	1	71.2	placed	1	68561585	AABBABAAAAAAAAABABABAAAAAAAABBABBBBABABAAAAAABAAABBABABAABAABABBBAAAABAAABAAABAA-AABBA
CFD01	SYN20148	1	71.2	placed	1	68555034	AABBABAAAAAAAAABABABAAAAAAAABBABBBBABABAAAAAABAAABBABABAABAABABBBAAAABAAABAAABAA-AABBA
CFD01	SYN20149	1	71.2	placed	1	68556396	AABBABAAAAAAAAABABABAAAAAAAABBABBBBABABAAAAAABAAABBABABAABAABABBBAAAABAAABAAABAA-AABBA
CFD01	SYN20155	1	71.2	placed	1	68561752	AABBABAAAAAAAAABABABAAAAAAAABBABBBBABABAAAAAABAAABBABABAABAABABBBAAAABAAABAAABAA-AABBA
CFD01	SYN20156	1	71.2	placed	1	68561848	AABBABAAAAAAAAABABABAAAAAAAABBABBBBABABAAAAAABAAABBABABAABAABABBBAAAABAAABAAABAA-AABBA
CFD01	SYN24907	1	71.2	placed	1	67528836	AABBABAAAAAAAAABABABAAAAAAAABBABBBBABABAAAAAABAAABBABABAABAABABBBAAAABAAABAAABAA-AABBA
CFD01	SYN24908	1	71.2	placed	1	67533887	AABBABAAAAAAAAABABABAAAAAAAABBABBBBABABAAAAAABAAABBABABAABAABABBBAAAABAAABAAABAA-AABB-
CFD01	SYN25767	1	71.2	placed	1	67850058	AABBABAAAAAAAAABABABAAAAAAAABBABBBBABABAAAAAABAAABBABABAABAABABBBAAAABAAABAAABAA-AABBA
CFD01	SYN35766	1	71.2	placed	1	69888616	AABBABAAAAAAAAABABABAAAAAAAABBABBBBABABAAAAAABAAABBABABAABAABABBBAAAABAAABAAABAA-AABBA
CFD01	SYN35770	1	71.2	placed	1	69889217	AABBABAAAAAAAAABABABAAAAAAAABBABBBBABABAAAAAABAAABBABABAABAABABBBAAAABAAABAAABAA-AABBA
CFD01	SYN6864	1	71.2	placed	1	68437034	AABBABAAAAAAAAABABABAAAAAAAABBABBBBABABAAAAAABAAABBABABAABAABABBBAAAABAAABAAABAA-AABBA
CFD01	SYNGENTA16645	1	71.2	placed	1	67530102	AABBABAAAAAAAAABABABAAAAAAAABBABBBBABABAAAAAABAAABBABABAABAABABBBAAAABAAABAAABAA-AABBA
CFD01	PZE-101083422	1	72.4	frame	1	71063691	AABBABAAAAAAAAABABABAAAAAAAABBABBBBABABAAAAAABAAABBABABAABAABABBBAAABBAAABAAABAA-AABBA
CFD01	PZE-101083578	1	72.4	placed	1	71205998	AABBABAAAAAAAAABABABAAAAAAAABBABBBBABABAAAAAABAAABBABABAABAABABBBAAABBAAABAAABAA-AABB-
CFD01	PZE-101083643	1	72.4	placed	1	71335409	AABBABAAAAAAAAABABABAAAAAAAABBABBBBABABAAAAAABAAABBABABAABAABABBBAAABBAAABAAABAA-AABBA
CFD01	PZE-101083876	1	73.6	placed	1	72022498	AAABABAAAAAAAAABABABAAAAAAAABBABBBBABABAAAAAABAAABBABABAABAABABBBAAABBAAABAAABAA-AABBA
CFD01	PZE-101083914	1	73.6	placed	1	72012660	AAABABAAAAAAAAABABABAAAAAAAABBABBBBABABAAAAAABAAABBABABAABAABABBBAAABBAAABAAABAA-AABBA
CFD01	PZE-101083942	1	73.6	placed	1	72011396	AAABABAAAAAAAAABABABAAAAAAAABBABBBBABABAAAAAABAAABBABABAABAABABBBAAABBAAABAAABAA-AABBA
CFD01	PZE-101083984	1	73.6	placed	1	72094577	AAABABAAAAAAAAABABABAAAAAAAABBABBBBABABAAAAAABAAABBABABAABAABABBBAAABBAAABAAABAA-AABBA
CFD01	PZE-101084038	1	73.6	placed	1	72235571	AAABABAAAAAAAAABABABAAAAAAAABBABBBBABABAAAAAABAAABBABABAABAABABBBAAABBAAABAAABAA-AABBA
CFD01	PZE-101084361	1	73.6	placed	1	72820226	AAABA-AAAAAAAAABABABAAAAAAAABBABBBBABABAAAAAABAAABBABABAABAABABBBAAABBAAABAAABAA-AABB-
CFD01	SYN14652	1	73.6	placed	1	71607541	AAABABAAAAAAAAABABABAAAAAAAABBABBBBABABAAAAAABAAABBABABAABAABABBBAAABBAAABAAABAA-AABB-
CFD01	SYN38510	1	73.6	placed	1	72097383	AAABABAAAAAAAAABABABAAAAAAAABBABBBBABABAAAAAABAAABBABABAABAABABBBAAABBAAABAAABAA-AABBA
CFD01	SYN4966	1	73.6	placed	1	71795509	AAABABAAAAAAAAABABABAAAAAAAABBABBBBABABAAAAAABAAABBABABAABAABABBBAAABBAAABAAABAA-AABB-
CFD01	PZE-101083788	1	73.6000000000001	frame	1	71630721	AAABABAAAAAAAAABABABAAAAAAAABBABBBBABABAAAAAABAAABBABABAABAABABBBAAABBAAABAAABAA-AABBA
CFD01	PZE-101084671	1	74.8	placed	1	73349070	AAABABAAAAAAAAABABABAAAAAAAABBABBBBBBABAAAAAABAAABBABABAABAABABBBAAABBAAABAAABAA-AABBA
CFD01	PZE-101084990	1	74.8	placed	1	74046557	AAABABAAAAAAAAABABABAAAAAAAABBABBBBBBABAAAAAABAAABBABABAABAABABBBAAABBAAABAAABAA-AABBA
CFD01	PZE-101085136	1	74.8	placed	1	74416916	AAABABAAAAAAAAABABABAAAAAAAABBABBBBBBABAAAAAABAAABBABABAABAABABBBAAABBAAABAAABAA-AABB-
CFD01	PZE-101085194	1	74.8	placed	1	74489203	AAABABAAAAAAAAABABABAAAAAAAABBABBBBBBABAAAAAABAAABBABABAABAABABBBAAABBAAABAAABAA-AABBA
CFD01	SYN13471	1	74.8	placed	1	74486831	AAABABAAAAAAAAABABABAAAAAAAABBABBBBBBABAAAAAABAAABBABABAABAABABBBAAABBAAABAAABAA-AABBA
CFD01	SYN16337	1	74.8	placed	1	73510051	AAABABAAAAAAAAABABABAAAAAAAABBABBBBBBABAAAAAABAAABBABABAABAABABBBAAABBAAABAAABAA-AABBA
CFD01	SYN26731	1	74.8	placed	1	73635310	AAABABAAAAAAAAABABABAAAAAAAABBABBBBBBABAAAAAABAAABBABABAABAABABBBAAABBAAABAAABAA-AABBA
CFD01	SYN36585	1	74.8	placed	1	73874304	AAABABAAAAAAAAABABABAAAAAAAABBABBBBBBABAAAAAABAAABBABABAABAABABBBAAABBAAABAAABAA-AABBA
CFD01	ZM012452-0141	1	74.8	placed	1	74487264	AAABABAAAAAAAAABABABAAAAAAAABBABBBBBBABAAAAAABAAABBABABAABAABABBBAAABBAAABAAABAA-AABBA
CFD01	PZE-101084850	1	74.8000000000001	frame	1	73736703	AAABABAAAAAAAAABABABAAAAAAAABBABBBBBBABAAAAAABAAABBABABAABAABABBBAAABBAAABAAABAA-AABBA
CFD01	PZE-101085472	1	76	placed	1	75069082	AAABABAAAAAAAAABABABAAAAAAAABBABBBBBBABAAAAAABAAABBABABAABAABABBBAAABBAAABAAABAB-AABB-
CFD01	PZE-101085525	1	76	placed	1	75156416	AAABABAAAAAAAAABABABAAAAAAAABBABBBBBBABAAAAAABAAABBABABAABAABABBBAAABBAAABAAABAB-AABBA
CFD01	PZE-101085526	1	76	placed	1	75156367	AAABABAAAAAAAAABABABAAAAAAAABBABBBBBBABAAAAAABAAABBABABAABAABABBBAAABBAAABAAABAB-AABBA
CFD01	PZE-101085867	1	76	placed	1	75765665	AAABABAAAAAAAAABAB-BAAAAAAAABBABBBBBBABAAAAAABAAABBABABAABAABABBBAAABBAAABAAABAB-AABBA
CFD01	PZE-101085882	1	76	placed	1	75759490	AAABABAAAAAAAAABABABAAAAAAAABBABBBBBBABAAAAAABAAABBABABAABAABABBBAAABBAAABAAABAB-AABBA
CFD01	PZE-101086015	1	76	placed	1	75959467	AAABABAAAAAAAAABABABAAAAAAAABBABBBBBBABAAAAAABAAABBABABAABAABABBBAAABBAAABAAABAB-AABBA
CFD01	PZE-101086075	1	76	placed	1	75963363	AAABABAAAAAAAAABABABAAAAAAAABBABBBBBBABAAAAAABAAABBABABAABAABABBBAAABBAAABAAABAB-AABB-
CFD01	PZE-101086195	1	76	placed	1	76312566	AAABABAAAAAAAAABABABAAAAAAAABBABBBBBBABAAAAAABAAABBABABAABAABABBBAAABBAAABAAABAB-AABBA
CFD01	PZE-101086197	1	76	placed	1	76314212	AAABABAAAAAAAAABABABAAAAAAAABBABBBBBBABAAAAAABAAABBABABAABAABABBBAAABBAAABAAABAB-AABBA
CFD01	PZE-101086524	1	76	placed	1	76849014	AAABABAAAAAAAAABABABAAAAAAAABBABBBBBBABAAAAAABAAABBABABAABAABABBBAAABBAAABAAABAB-AABBA
CFD01	PZE-101086725	1	76	placed	1	77031831	AAABABAAAAAAAAABABABAAAAAAAABBABBBBBBABAAAAAABAAABBABABAABAABABBBAAABBAAABAAABAB-AABB-
CFD01	PZE-101086823	1	76	placed	1	77146116	AAABABAAAAAAAAABABABAAAAAAAABBABBBBBBABAAAAAABAAABBABABAABAABABBBAAABBAAABAAABAB-AABBA
CFD01	SYN22814	1	76	placed	1	75071724	AAABABAAAAAAAAABABABAAAAAAAABBABBBBBBABAAAAAABAAABBABABAABAABABBBAAABBAAABAAABAB-AABBA
CFD01	SYN25729	1	76	placed	1	76313764	AAABABAAAAAAAAABABABAAAAAAAABBABBBBBBABAAAAAABAAABBABABAABAABABBBAAABBAAABAAABAB-AABB-
CFD01	SYN25732	1	76	placed	1	76154785	AAABABAAAAAAAAABABABAAAAAAAABBABBBBBBABAAAAAABAAABBABABAABAABABBBAAABBAAABAAABAB-AABB-
CFD01	SYN28858	1	76	placed	1	74776619	AAABABAAAAAAAAABABABAAAAAAAABBABBBBBBABAAAAAABAAABBABABAABAABABBBAAABBAAABAAABAB-AABBA
CFD01	SYN28861	1	76	placed	1	74784456	AAABABAAAAAAAAABABABAAAAAAAABBABBBBBBABAAAAAABAAABBABABAABAABABBBAAABBAAABAAABAB-AABBA
CFD01	PZA00714.1	1	76.0000000000001	frame	1	75768235	AAABABAAAAAAAAABABABAAAAAAAABBABBBBBBABAAAAAABAAABBABABAABAABABBBAAABBAAABAAABAB-AABBA
CFD01	PZE-101087151	1	77.2	placed	1	77488845	AAABABAAAAAAAAABABABAAAAAAAABBABBBBBBABAAAAAABAAABBABABAABAABABBBAAABBAAABAAABAB-BABB-
CFD01	PZE-101087156	1	77.2	placed	1	77488489	AAABABAAAAAAAAABABABAAAAAAAABBABBBBBBABAAAAAABAAABBABABAABAABABBBAAABBAAABAAABAB-BABB-
CFD01	PZE-101087242	1	77.2	placed	1	77564107	AAABABAAAAAAAAABABABAAAAAAAABBABBBBBBABAAAAAABAAABBABABAABAABABBBAAABBAAABAAABAB-BABB-
CFD01	PZE-101087257	1	77.2	placed	1	77569226	AAABABAAAAAA-AABABABAAAAAAAABBABBBBBBABAAAAAABAAABB-BABAABAABABBBAAABBAAABAAABAB-BABBA
CFD01	PZE-101087259	1	77.2	placed	1	77571945	AAABABAAAAAAAAABABABAAAAAAAABBABBBBBBABAAAAAABAAABBABABAABAABABBBAAABBAAABAAABAB-BABB-
CFD01	PZE-101087264	1	77.2	placed	1	77578103	AAABABAAAAAAAAABABABAAAAAAAABBABBBBBBABAAAAAABAAABBABABAABAABABBBAAABBAAABAAABAB-BABBA
CFD01	PZE-101087431	1	77.2	placed	1	77967615	AAABABAAAAAAAAABABABAAAAAAAABBABBBBBBABAAAAAABAAABBABABAABAABABBBAAABBAAABAAABAB-BABBA
CFD01	PZE-101087758	1	77.2	placed	1	78702655	AAABABAAAAAAAAABABABAAAAAAAABBABBBBBBABAAAAAABAAABBABABAABAABABBBAAABBAAABAAABAB-BABBA
CFD01	PZE-101087759	1	77.2	placed	1	78702792	AAABABAAAAAAAAABABABAAAAAAAABBABBBBBBABAAAAAABAAABBABABAABAABABBBAAABBAAABAAABAB-BABBA
CFD01	PZE-101087816	1	77.2	placed	1	78988545	AAABABAAAAAAAAABABABAAAAAAAABBABBBBBBABAAAAAABAAABBABABAABAABABBBAAABBAAABAAABAB-BABBA
CFD01	PZE-101088004	1	77.2	placed	1	79442791	AAABABAAAAAAAAABABABAAAAAAAABBABBBBBBABAAAAAABAAABBABABAABAABABBBAAABBAAABAAABAB-BABB-
CFD01	PZE-101088013	1	77.2	placed	1	79446996	AAABABAAAAAAAAABABABAAAAAAAABBABBBBBBABAAAAAABAAABBABABAABAABABBBAAABBAAABAAABAB-BABBA
CFD01	PZE-101088198	1	77.2	placed	1	79734766	AAABABAAAAAAAAABABABAAAAAAAABBABBBBBBABAAAAAABAAABBABABAABAABABBBAAABBAAABAAABAB-BABBA
CFD01	PZE-101088333	1	77.2	placed	1	79997117	AAABABAAAAAAAAABABABAAAAAAAABBABBBBBBABAAAAAABAAABBABABAABAABABBBAAABBAAABAAABAB-BABBA
CFD01	SYN11175	1	77.2	placed	1	80167948	AAABABAAAAAAAAABABABAAAAAAAABBABBBBBBABAAAAAABAAABBABABAABAABABBBAAABBAAABAAABAB-BABBA
CFD01	SYN11177	1	77.2	placed	1	80168173	AAABABAAAAAAAAABABABAAAAAAAABBABBBBBBABAAAAAABAAABBABABAABAABABBBAAABBAAABAAABAB-BABBA
CFD01	SYN23488	1	77.2	placed	1	79754773	AAABABAAAAAAAAABABABAAAAAAAABBABBBBBBABAAAAAABAAABBABABAABAABABBBAAABBAAABAAABAB-BABBA
CFD01	SYN25766	1	77.2	placed	1	80069443	AAABABAAAAAAAAABABABAAAAAAAABBABBBBBBABAAAAAABAAABBABABAABAABABBBAAABBAAABAAABAB-BABBA
CFD01	SYN34367	1	77.2	placed	1	79236413	AAABABAAAAAAAAABABABAAAAAAAABBABBBBBBABAAAAAABAAABBABABAABAABABBBAAABBAAABAAABAB-BABBA
CFD01	SYN3772	1	77.2	placed	1	79417520	AAABABAAAAAAAAABABABAAAAAAAABBABBBBBBABAAAAAABAAABBABABAABAABABBBAAABBAAABAAABAB-BABBA
CFD01	PUT-163a-28982456-1669	1	77.2000000000001	frame	1	79752844	AAABABAAAAAAAAABABABAAAAAAAABBABBBBBBABAAAAAABAAABBABABAABAABABBBAAABBAAABAAABAB-BABB-
CFD01	PZE-101089048	1	78.4	placed	1	80698058	AAABABAAAAAAAAABABABAAAAAAAABBABBBBBBAAAAAAAABAAABBABABAABAABABBBAAABBAAABAAABAB-BABBA
CFD01	PZE-101089182	1	78.4	placed	1	80918241	AAABABAAAAAAAAABABABAAAAAAAABBABBBBBBAAAAAAAABAAABBABABAABAABABBBAAABBAAABAAABAB-BABB-
CFD01	PZE-101089347	1	78.4	placed	1	80951785	AAABABAAAAAAAAABABABAAAAAAAABBABBBBBBAAAAAAAABAAABBABABAABAABABBBAAABBAAABAAABAB-BABBA
CFD01	PZE-101089901	1	78.4	placed	1	81549504	AAABABAAAAAAAAABABABAAAAAAAABBABBBBBBAAAAAAAABAAABBABABAABAABABBBAAABBAAABAAABAB-BABBA
CFD01	SYN6999	1	78.4	placed	1	80663599	AAABABAAAAAAAAABABABAAAAAAAABBABBBBBBAAAAAAAABAAABBABABAABAABABBBAAABBAAABAAABAB-BABB-
CFD01	SYN7008	1	78.4	placed	1	80621810	AAABABAAAAAAAAABABABAAAAAAAABBABBBBBBAAAAAAAABAAABBABABAABAABABBBAAABBAAABAAABAB-BABBA
CFD01	SYN7009	1	78.4	placed	1	80621783	AAABABAAAAAAAAABABABAAAAAAAABBABBBBBBAAAAAAAABAAABBABABAABAABABBBAAABBAAABAAABAB-BABB-
CFD01	PZE-101089047	1	78.4000000000001	frame	1	80698037	AAABABAAAAAAAAABABABAAAAAAAABBABBBBBBAAAAAAAABAAABBABABAABAABABBBAAABBAAABAAABAB-BABBA
CFD01	PZE-101090113	1	79.6	placed	1	81777246	AAABABAAAAAAAAABABBBAAAAAAAABBABBBBBBAAAAAAAABAAABBABABAABAABABBBAAABBAAABAAABAB-BABBA
CFD01	PZE-101090321	1	79.6	placed	1	81974761	AAABABAAAAAAAAABABBBAAAAAAAABBABBBBBBAAAAAAAABAAABBABABAABAABABBBAAABBAAABAAABAB-BABBA
CFD01	PZE-101090349	1	79.6	placed	1	82021222	AAABABAAAAAAAAABABBBAAAAAAAABBABBBBBBAAAAAAAABAAABBABABAABAABABBBAAABBAAABAAABAB-BABBA
CFD01	PZE-101090371	1	79.6	placed	1	82023292	AAABABAAAAAAAAABABBBAAAAAAAABBABBBBBBAAAAAAAABAAABBABABAABAABABBBAAABBAAABAAABAB-BABB-
CFD01	PZE-101091094	1	79.6	placed	1	82945308	AAABABAAAAAAAAABABBBAAAAAAAABBABBBBBBAAAAAAAABAAABBABABAABAABABBBAAABBAAABAAABAB-BABBA
CFD01	PZE-101090347	1	79.6000000000001	frame	1	82020500	AAABA-AAAAAAAAABABBBAAAAAAAABBABBBBBBAAAAAAAABAAABBABABAABAABABBBAAABBAAABAAABAB-BABBA
CFD01	PZE-101091769	1	80.8	placed	1	84294294	AAABABAAAAAAAAABABBBAAAAAAAABBABBBBBBAAAABAAABAAABBABABAABAABABBBAAABBAAABAAABAB-BABBA
CFD01	PZE-101092089	1	80.8	placed	1	84540120	AAABABAAAAAAAAABABBBAAAAAAAABBABBBBBBAAAABAAABAAABBABABAABAABABBBAAABBAAABAAABAB-BABBA
CFD01	PZE-101092091	1	80.8	placed	1	84542588	AAABABAAAAAAAAABABBBAAAAAAAABBABBBBBBAAAABAAABAAABBABABAABAABABBBAAABBAAABAAABAB-BABBA
CFD01	SYN21374	1	80.8	placed	1	84416971	AAABABAAAAAAAAABABBBAAAAAAAABBABBBBBBAAAABAAABAAABBABABAABAABABBBAAABBAAABAAABAB-BABBA
CFD01	SYN21381	1	80.8	placed	1	84414659	AAABABAAAAAAAAABABBBAAAAAAAABBABBBBBBAAAABAAABAAABBABABAABAABABBBAAABBAAABAAABAB-BABB-
CFD01	SYN25468	1	80.8	placed	1	83783583	AAABABAAAAAAAAABABBBAAAAAAAABBABBBBBBAAAABAAABAAABBABABAABAABABBBAAABBAAABAAABAB-BABBA
CFD01	SYN26043	1	80.8	placed	1	83522395	AAABABAAAAAAAAABABBBAAAAAAAABBABBBBBBAAAABAAABAAABBABABAABAABABBBAAABBAAABAAABAB-BABBA
CFD01	SYN26045	1	80.8	placed	1	83523564	AAABABAAAAAAAAABABBBAAAAAAAABBABBBBBBAAAABAAABAAABBABABAABAABABBBAAABBAAABAAABAB-BABBA
CFD01	SYN26047	1	80.8	placed	1	83523511	AAABABAAAAAAAAABABBBAAAAAAAABBABBBBBBAAAABAAABAAABBABABAABAABABBBAAABBAAABAAABAB-BABBA
CFD01	PZE-101091849	1	80.8000000000001	frame	1	84347455	AAABABAAAAAAAAABABBBAAAAAAAABBABBBBBBAAAABAAABAAABBABABAABAABABBBAAABBAAABAAABAB-BABBA
CFD01	PZE-101092401	1	82	placed	1	84763552	AAABABAAAAAAAAABABBBAAAAABAABBABBBBBBAAAABAAABAAABBABABAABAABABBBAAABBAAABAAABAB-BABBA
CFD01	PZE-101092880	1	82	placed	1	85282464	AAABABAAAAAAAAABABBBAAAAABAABBABBBBBBAAAABAAABAAABBABABAABAABABBBAAABBAAABAAABAB-BABB-
CFD01	PZE-101092995	1	82	placed	1	85546401	AAABABAAAAAAAAABABBBAAAAABAABBABBBBBBAAAABAAABAAABBABABAABAABABBBAAABBAAABAAABAB-BABBA
CFD01	PZE-101093040	1	82	placed	1	85716952	AAABABAAAAAAAAABABBBAAAAABAABBABBBBBBAAAABAAABAAABBABABAABAABABBBAAABBAAABAAABAB-BABBA
CFD01	PZE-101093079	1	82	placed	1	85774507	AAABABAAAAAAAAABABBBAAAAABAABBABBBBBBAAAABAAABAAABBABABAABAABABBBAAABBAAABAAABAB-BABBA
CFD01	PZE-101093221	1	82	placed	1	85831944	AAABABAAAAAAAAABABBBAAAAABAABBABBBBBBAAAABAAABAAABBABABAABAABABBBAAABBAAABAAABAB-BABB-
CFD01	PZE-101093330	1	82	placed	1	85990034	AAABABAAAAAAAAABABBBAAAAABAABBABBBBBBAAAABAAABAAABBABABAABAABABBBAAABBAAABAAABAB-BABBA
CFD01	PZE-101093374	1	82	placed	1	85994402	AAABABAAAAAAAAABABBBAAAAABAABBABBBBBBAAAABAAABAAABBABABAABAABABBBAAABBAAABAAABAB-BABBA
CFD01	PZE-101093577	1	82	placed	1	86498140	AAABABAAAAAAAAABABBBAAAAABAABBABBBBBBAAAABAAABAAABBABABAABAABABBBAAABBAAABAAABAB-BABBA
CFD01	PZE-101093639	1	82	placed	1	86606867	AAABABAAAAAAAAABABBBAAAA-BAABBABBBBBBAAAABAAABAAABBABABAABAABABBBAAABBAAABAAABAB-BABB-
CFD01	PZE-101093863	1	82	placed	1	87162735	AAABABAAAAAAAAABABBBAAAAABAABBABBBBBBAAAABAAABAAABBABABAABAABABBBAAABBAAABAAABAB-BABBA
CFD01	PZE-101093920	1	82	placed	1	87298680	AAABABAAAAAAAAABABBBAAAAABAABBABBBBBBAAAABAAABAAABBABABAABAABABBBAAABBAAABAAABAB-BABBA
CFD01	PZE-101093952	1	82	placed	1	87301408	AAABABAAAAAAAAABABBBAAAAABAABBABBBBBBAAAABAAABAAABBABABAABAABABBBAAABBAAABAAABAB-BABBA
CFD01	PZE-101094004	1	82	placed	1	87562343	AAABA-AAAAAAAAABABBBAAAAABAABBABBBBBBAAAABAAABAAABBABABAABAABABBBAAABBAAABAAABAB-BABBA
CFD01	PZE-101094075	1	82	placed	1	87602191	AAABABAAAAAAAAABABBBAAAAABAABBABBBBBBAAAABAAABAAABBABABAABAABABBBAAABBAAABAAABAB-BABBA
CFD01	PZE-101094138	1	82	placed	1	87766015	AAABABAAAAAAAAABABBBAAAAABAABBABBBBBBAAAABAAABAAABBABABAABAABABBBAAABBAAABAAABAB-BABB-
CFD01	PZE-101094178	1	82	placed	1	87771496	AAABABAAAAAAAAABABBBAAAAABAABBABBBBBBAAAABAAABAAABBABABAABAABABBBAAABBAAABAAABAB-BABB-
CFD01	PZE-101097093	1	82	placed	1	87916167	AAABABAAAAAAAAABABBBAAAAABAABBABBBBBBAAAABAAABAAABBABABAABAABABBBAAABBAAABAAABAB-BABBA
CFD01	SYN3057	1	82	placed	1	85057976	AAABABAAAAAAAAABABBBAAAAABAABBABBBBBBAAAABAAABAAABBABABAABAABABBBAAABBAAABAAABAB-BABBA
CFD01	SYN31496	1	82	placed	1	85730997	AAABABAAAAAAAAABABBBAAAAABAABBABBBBBBAAAABAAABAAABBABABAABAABABBBAAABBAAABAAABAB-BABB-
CFD01	SYN36981	1	82	placed	1	87449842	AAABABAAAAAAAAABABBBAAAAABAABBABBBBBBAAAABAAABAAABBABABAABAABABBBAAABBAAABAAABAB-BABBA
CFD01	PUT-163a-89249846-4642	1	82.0000000000001	frame	1	86166489	AAABABAAAAAAAAABABBBAAAAABAABBABBBBBBAAAABAAABAAABBABABAABAABABBBAAABBAAABAAABAB-BABBA
CFD01	PZE-101097219	1	83.3	placed	1	88011923	AAABABAAAAAAAAABABBBAAAAABAABBABBBBBBAAAABAAABAAABBABBBAABAABABBBAAABBAAABAAABAB-BABBA
CFD01	PZE-101097594	1	84.4	placed	1	88515239	AAABA-AAAAAAAAABABBBAAAAABAABBABBBBBBAAAABAAABAAABBABBBAABAABABBBABABBAAABAAABAB-BABBA
CFD01	PZE-101098295	1	84.4	placed	1	89384498	AAABABAAAAAAAAABABBBAAAAABAABBABBBBBBAAAABAAABAAABBABBBAABAABABBBABABBAAABAAABAB-BABBA
CFD01	PZE-101098418	1	84.4	placed	1	89771326	AAABABAAAAAAAAABABBBAAAAABAABBABBBBBBAAAABAAABAAABBABBBAABAABABBBABABBAAABAAABAB-BABBA
CFD01	PZE-101098479	1	84.4	placed	1	89961892	AAABABAAAAAAAAABABBBAAAAABAABBABBBBBBAAAABAAABAAABBABBBAABAABABBBABABBAAABAAABAB-BABB-
CFD01	PZE-101098508	1	84.4	placed	1	90074395	AAABABAAAAAAAAABABBBAAAAABAABBABBBBBBAAAABAAABAAABBABBBAABAABABBBABABBAAABAAABAB-BABB-
CFD01	PZE-101098509	1	84.4	placed	1	90074307	AAABABAAAAAAAAABABBBAAAAABAABBABBBBBBAAAABAAABAAABBABBBAABAABABBBABABBAAABAAABAB-BABB-
CFD01	PZE-101098559	1	84.4	placed	1	90107428	AAABABAAAAAAAAABABBBAAAAABAABBABBBBBBAAAABAAABAAABBABBBAABAABABBBABABBAAABAAABAB-BABBA
CFD01	PZE-101098560	1	84.4	placed	1	90107306	AAABABAAAAAAAAABABBBAAAAABAABBABBBBBBAAAABAAABAAABBABBBAABAABABBBABABBAAABAAABAB-BABBA
CFD01	PZE-101098561	1	84.4	placed	1	90107104	AAABABAAAAAAAAABABBBAAAAABAABBABBBBBBAAAABAAABAAABBABBBAABAABABBBABABBAAABAAABAB-BABB-
CFD01	PZE-101098755	1	84.4	placed	1	90226206	AAABABAAAAAAAAABABBBAAAAABAABBABBBBBBAAAABAAABAAABBABBBAABAABABBBABABBAAABAAABAB-BABBA
CFD01	PZE-101098758	1	84.4	placed	1	90226889	AAABABAAAAAAAAABABBBAAAAABAABBABBBBBBAAAABAAABAAABBABBBAABAABABBBABABBAAABAAABAB-BABBA
CFD01	PZE-101098762	1	84.4	placed	1	90227028	AAABABAAAAAAAAABABBBAAAAABAABBABBBBBBAAAABAAABAAABBABBBAABAABABBBABABBAAABAAABAB-BABB-
CFD01	PZE-101098862	1	84.4	placed	1	90470475	AAABABAAAAAAAAABABBBAAAAABAABBABBBBBBAAAABAAABAAABBABBBAABAABABBBABABBAAABAAABAB-BABBA
CFD01	PZE-101098864	1	84.4	placed	1	90481757	AAABABAAAAAAAAABABBBAAAAABAABBABBBBBBAAAABAAABAAABBABBBAABAABABBBABABBAAABAAABAB-BABB-
CFD01	PZE-101098909	1	84.4	placed	1	90744887	AAABABAAAAAAAAABABBBAAAAABAABBABBBBBBAAAABAAABAAABBABBBAABAABABBBABABBAAABAAABAB-BABB-
CFD01	PZE-101098937	1	84.4	placed	1	90791906	AAABABAAAAAAAAABABBBAAAAABAABBABBBBBBAAAABAAABAAABBABBBAABAABABBBABABBAAABAAABAB-BABBA
CFD01	PZE-101098969	1	84.4	placed	1	90821239	AAABABAAAAAAAAABABBBAAAAABAABBABBBBBBAAAABAAABAAABBABBBAABAABABBBABABBAAABAAABAB-BABBA
CFD01	SYN12922	1	84.4	placed	1	90328815	AAABABAAAAAAAAABABBBAAAAABAABBABBBBBBAAAABAAABAAABBABBBAABAABABBBABABBAAABAAABAB-BABB-
CFD01	SYN12926	1	84.4	placed	1	90328410	AAABABAAAAAAAAABABBBAAAAABAABBABBBBBBAAAABAAABAAABBABBBAABAABABBBABABBAAABAAABAB-BABB-
CFD01	SYN29764	1	84.4	placed	1	90216695	AAABABAAAAAAAAABABBBAAAAABAABBABBBBBBAAAABAAABAAABBABBBAABAABABBBA-ABBAAABAAABAB-BABBA
CFD01	PZE-101097596	1	84.4000000000001	frame	1	88521819	AAABABAAAAAAAAABABBBAAAAABAABBABBBBBBAAAABAAABAAABBABBBAABAABABBBABABBAAABAAABAB-BABB-
CFD01	PZE-101099237	1	86.8	placed	1	91188438	AAABABAAABAAAAABABBBAAAAABAABBABBBBBBAAAABAAABAAABBABBBAABAABABBBABABBAAABAAABAB-BAAB-
CFD01	PZE-101099263	1	86.8	placed	1	91189455	AAABABAAABAAAAABABBBAAAAABAABBABBBBBBAAAABAAABAAABBABBBAABAABABBBABABBAAABAAABAB-BAABA
CFD01	PZE-101099279	1	86.8	placed	1	91191837	AAABABAAABAAAAABABBBAAAAABAABBABBBBBBAAAABAAABAAABBABBBAABAABABBBABABBAAABAAABAB-BAABA
CFD01	PZE-101099335	1	86.8	placed	1	91248976	AAABABAAABAAAAABABBBAAAAABAABBABBBBBBAAAABAAABAAABBABBBAABAABABBBABABBAAABAAABAB-BAABA
CFD01	PZE-101099549	1	86.8	placed	1	91483978	AAABABAAABAAAAABABBBAAAAABAABBABBBBBBAAAABAAABAAABBABBBAABAABABBBA-ABBAAABAAABAB-BAABA
CFD01	PZE-101099581	1	86.8	placed	1	91504795	AAABABAAABAAAAABABBBAAAAABAABBABBBBBBAAAABAAABAAABBABBBAABAABABBBABABBAAABAAABAB-BAAB-
CFD01	PZE-101099584	1	86.8	placed	1	91504570	AAABABAAABAAAAABABBBAAAAABAABBABBBBBBAAAABAAABAAABBABBBAABAABABBBABABBAAABAAABAB-BAABA
CFD01	SYN309	1	86.8	placed	1	91189194	AAABABAAABAAAAABABBBAAAAABAABBABBBBBBAAAABAAABAAABBABBBAABAABABBBABABBAAABAAABAB-BAABA
CFD01	PZE-101099084	1	86.8000000000001	frame	1	90953135	AAABABAAABAAAAABABBBAAAAABAABBABBBBBBAAAABAAABAAABBABBBAABAABABBBABABBAAABAAABAB-BAABA
CFD01	PZE-101094324	1	88	placed	1	92241956	AAABABAAABAAAABBABBBAAAAABAABBABBBBBBAAAABAAABAAABBABBBAABAABABBBABABBAAABAAABAB-BAAB-
CFD01	PZE-101099656	1	88	placed	1	91646185	AAABABAAABAAAABBABBBAAAAABAABBABBBBBBAAAABAAABAAABBABBBAABAABABBBABABBAAABAAABAB-BAABA
CFD01	PZE-101099705	1	88	placed	1	91765543	AAABABAAABAAAABBABBBAAAAABAABBABBBBBBAAAABAAABAAABBABBBAABAABABBBABABBAAABAAABAB-BAAB-
CFD01	PZE-101099732	1	88	placed	1	91808310	AAABABAAABAAAABBABBBAAAAABAABBABBBBBBAAAABAAABAAABBABBBAABAABABBBABABBAAABAAABAB-BAABA
CFD01	PZE-101099739	1	88	placed	1	91871289	AAABABAAABAAAABBABBBAAAAABAABBABBBBBBAAAABAAABAAABBABBBAABAABABBBABABBAAABAAABAB-BAAB-
CFD01	PZE-101099815	1	88	placed	1	91931901	AAABABAAABAAAABBABBBAAAAABAABBABBBBBBAAAABAAABAAABBABBBAABAABABBBABABBAAABAAABAB-BAAB-
CFD01	PZE-101099838	1	88	placed	1	92021046	AAABA-AAABAAAABBABBBAAAAABAABBABBBBBBAAAABAAABAAABBABBBAABAABABBBABABBAAABAAABAB-BAABA
CFD01	PZE-101099841	1	88	placed	1	92022192	AAABABAAABAAAABBABBBAAAAABAABBABBBBBBAAAABAAABAAABBABBBAABAABABBBABABBAAABAAABAB-BAABA
CFD01	SYN13723	1	88	placed	1	92245288	AAABABAAABAAAABBABBBAAAAABAABBABBBBBBAAAABAAABAAABBABBBAABAABABBBABABBAAABAAABAB-BAABA
CFD01	PZE-101099594	1	88.0000000000001	frame	1	91503784	AAABABAAABAAAABBABBBAAAAABAABBABBBBBBAAAABAAABAAABBABBBAABAABABBBABABBAAABAAABAB-BAAB-
CFD01	PUT-163a-60351355-2653	1	89.2	placed	1	94681297	AAABABAAABAAAABBABBBAAAAABAABBABBBBBBAAAABAAABAAABBBBBBAABAABABBBABABBAAABAAABAB-BAAB-
CFD01	PUT-163a-60351355-2654	1	89.2	placed	1	94681210	AAABABAAABAAAABBABBBAAAAABAABBABBBBBBAAAABAAABAAABBBBBBAABAABABBBABABBAAABAAABAB-BAABA
CFD01	PZE-101094236	1	89.2	placed	1	92218548	AAABABAAABAAAABBABBBAAAAABAABBABBBBBBAAAABAAABAAABBBBBBAABAABABBBABABBAAABAAABAB-BAABA
CFD01	PZE-101094237	1	89.2	placed	1	92218585	AAABABAAABAAAABBABBBAAAAABAABBABBBBBBAAAABAAABAAABBBBBBAABAABABBBABABBAAABAAABAB-BAABA
CFD01	PZE-101094919	1	89.2	placed	1	92870429	AAABABAAABAAAABBABBBAAAAABAABBABBBBBBAAAABAAABAAABBBBBBAABAABABBBABABBAAABAAABAB-BAABA
CFD01	PZE-101094974	1	89.2	placed	1	92907904	AAABABAAABAAAABBABBBAAAAABAABBABBBBBBAAAABAAABAAABBBBBBAABAABABBBA-ABBAAABAAABAB-BAABA
CFD01	PZE-101095023	1	89.2	placed	1	93071242	AAABABAAABAAAABBABBBAAAAABAABBABBBBBBAAAABAAABAAABBBBBBAABAABABBBABABBAAABAAABAB-BAABA
CFD01	PZE-101095614	1	89.2	placed	1	93969836	AAABABAAABAAAABBABBBAAAAABAABBABBBBBBAAAABAAABAAABBBBBBAABAABABBBABABBAAABAAABAB-BAABA
CFD01	PZE-101095663	1	89.2	placed	1	93918691	AAABABAAABAAAABBABBBAAAAABAABBABBBBBBAAAABAAABAAABBBBBBAABAABABBBABABBAAABAAABAB-BAABA
CFD01	PZE-101095712	1	89.2	placed	1	93908636	AAABABAAABAAAABBABBBAAAAABAABBABBBBBBAAAABAAABAAABBBBBBAABAABABBBABABBAAABAAABAB-BAABA
CFD01	PZE-101095753	1	89.2	placed	1	94013582	AAABABAAABAAAABBABBBAAAAABAABBABBBBBBAAAABAAABAAABBBBBBAABAABABBBABABBAAABAAABAB-BAABA
CFD01	PZE-101095906	1	89.2	placed	1	94301793	AAABABAAABAAAABBABBBAAAAABAABBABBBBBBAAAABAAABAAABBBBBBAABAABABBBABABBAAABAAABAB-BAAB-
CFD01	PZE-101095987	1	89.2	placed	1	94366508	AAABABAAABAAAABBABBBAAAAABAABBABBBBBBAAAABAAABAAABBBBBBAABAABABBBABABBAAABAAABAB-BAAB-
CFD01	PZE-101096007	1	89.2	placed	1	94367481	AAABABAAABAAAABBABBBAAAAABAABBABBBBBBAAAABAAABAAABBBBBBAABAABABBBABABBAAABAAABAB-BAABA
CFD01	PZE-101096066	1	89.2	placed	1	94370147	AAABABAAABAAAABBABBBAAAAABAABBABBBBBBAAAABAAABAAABBBBBBAABAABABBBABABBAAABAAABAB-BAABA
CFD01	PZE-101096110	1	89.2	placed	1	94485751	AAABABAAABAAAABBABBBAAAAABAABBABBBBBBAAAABAAABAAABBBBBBAABAABABBBABABBAAABAAABAB-BAAB-
CFD01	PZE-101096111	1	89.2	placed	1	94485701	AAABABAAABAAAABBABBBAAAAABAABBABBBBBBAAAABAAABAAABBBBBBAABAABABBBABABBAAABAAABAB-BAAB-
CFD01	PZE-101096127	1	89.2	placed	1	94469030	AAABABAAABAAAABBABBBAAAAABAABBABBBBBBAAAABAAABAAABBBBBBAABAABABBBABABBAAABAAABAB-BAABA
CFD01	PZE-101096149	1	89.2	placed	1	94423037	AAABA-AAABAAAABBABBBAAAAABAABBABBBBBBAAAABAAABAAABBBBBBAABAABABBBABABBAAABAAABAB-BAABA
CFD01	SYN18447	1	89.2	placed	1	93800291	AAABABAAABAAAABBABBBAAAAABAABBABBBBBBAAAABAAABAAABBBBBBAABAABABBBABABBAAABAAABAB-BAABA
CFD01	PUT-163a-4647514-2126	1	89.2000000000001	frame	1	94489355	AAABABAAABAAAABBABBBAAAAABAABBABBBBBBAAAABAAABAAABBBBBBAABAABABBBABABBAAABAAABAB-BAABA
CFD01	PZE-101096835	1	90.4	placed	1	95489366	AAABABAAABAAAABBABBBAAAAABAABBABBBBBBAAAABABABAAABBBBBBAABAABABBBABABBAAABAAABABBBAAB-
CFD01	PZE-101096836	1	90.4	placed	1	95489395	AAABABAAABAAAABBABBBAAAAABAABBABBBBBBAAAABABABAAABBBBBBAABAABABBBABABBAAABAAABABBBAAB-
CFD01	PZE-101096906	1	90.4	placed	1	95457579	AAABABAAABAAAABBABBBAAAAABAABBABBBBBBAAAABABABAAABBBBBBAABAABABBBABABBAAABAAABABBBAABA
CFD01	PZE-101100143	1	90.4	placed	1	96241127	AAABABAAABAAAABBABBBAAAAABAABBABBBBBBAAAABABABAAABBBBBBAABAABABBBABABBAAABAAABABBBAABA
CFD01	PZE-101100369	1	90.4	placed	1	96309312	AAABABAAABAAAABBABBBAAAAABAABBABBBBBBAAAABABABAAABBBBBBAABAABABBBABABBAAABAAABABBBAABA
CFD01	PZE-101100465	1	90.4	placed	1	96612118	AAABABAAABAAAABBABBBAAAAABAABBABBBBBBAAAABABABAAABBBBBBAABAABABBBABABBAAABAAABABBBAABA
CFD01	PZE-101101030	1	90.4	placed	1	97881265	AAABABAAABAAAABBABBBAAAAABAABBABBBBBBAAAABABABAAABBBBBBAABAABABBBABABBAAABAAABABBBAAB-
CFD01	PZE-101101036	1	90.4	placed	1	97885478	AAABABAAABAAAABBABBBAAAAABAABBABBBBBBAAAABABABAAABBBBBBAABAABABBBABABBAAABAAABABBBAAB-
CFD01	PZE-101101072	1	90.4	placed	1	98069847	AAABABAAABAAAABBABBBAAAAABAABBABBBBBBAAAABABABAAABBBBBBAABAABABBBABABBAAABAAABABBBAABA
CFD01	PZE-101101087	1	90.4	placed	1	98094600	AAABABAAABAAAABBABBBAAAAABAABBABBBBBBAAAABABABAAABBBBBBAABAABABBBABABBAAABAAABABBBAAB-
CFD01	PZE-101101088	1	90.4	placed	1	98094934	AAABABAAABAAAABBABBBAAAAABAABBABBBBBBAAAABABABAAABBBBBBAABAABABBBABABBAAABAAABABBBAABA
CFD01	SYN23355	1	90.4	placed	1	96124066	AAABABAAABAAAABBABBBAAAAABAABBABBBBBBAAAABABABAAABBBBBBAABAABABBBABABBAAABAAABABBBAABA
CFD01	SYN33220	1	90.4	placed	1	95189882	AAABABAAABAAAABBABBBAAAAABAABBABBBBBBAAAABABABAAABBBBBBAABAABABBBABABBAAABAAABABBBAAB-
CFD01	SYN33475	1	90.4	placed	1	96315156	AAABABAAABAAAABBABBBAAAAABAABBABBBBBBAAAABABABAAABBBBBBAABAABABBBABABBAAABAAABABBBAABA
CFD01	SYN5444	1	90.4	placed	1	96623344	AAABABAAABAAAABBABBBAAAAABAABBABBBBBBAAAABABABAAABBBBBBAABAABABBBABABBAAABAAABABBBAABA
CFD01	PZE-101100132	1	90.4000000000001	frame	1	96240385	AAABABAAABAAAABBABBBAAAAABAABBABBBBBBAAAABABABAAABBBBBBAABAABABBBABABBAAABAAABABBBAAB-
CFD01	PZE-101101488	1	91.6	placed	1	98723990	AAABABAAABAAAABBABBBAAAABBAABBABBBBBBAAAABABABAAABBBBBBAABAABABBBABABBAAABAAABABBBAABA
CFD01	PZE-101101468	1	91.6000000000001	frame	1	98543369	AAABABAAABAAAABBABBBAAAABBAABBABBBBBBAAAABABABAAABBBBBBAABAABABBBABABBAAABAAABABBBAABA
CFD01	PZE-101101510	1	94	placed	1	98760443	AAABABAAABAAAABBABBBAAAABBAABAAABBBBBAAAABABABAAABBBBBBAABAABABBBABABBAAABAAABABBBAABA
CFD01	PZE-101101536	1	94	placed	1	98761833	AAABABAAABAAAABBABBBAAAABBAABAAABBBBBAAAABABABAAABBBBBBAABAABABBBABABBAAABAAABABBBAABA
CFD01	PZE-101101518	1	94.0000000000001	frame	1	98760728	AAABABAAABAAAABBABBBAAAABBAABAAABBBBBAAAABABABAAABBBBBBAABAABABBBABABBAAABAAABABBBAABA
CFD01	csu1138.3	1	95.2	placed	1	120194614	AAABABAAABAAAABBABBBAAAABBAABAAABBBBBAAAABABABAAABBBBBBAABAABABBBABABBAAABAAABABBBAAAA
CFD01	csu1138.4	1	95.2	placed	1	120194675	AAABABAAABAAAABBABBBAAAABBAABAAABBBBBAAAABABABAAABBBBBBAABAABABBBABABBAAABAAABABBBAAAA
CFD01	PUT-163a-18163291-1247	1	95.2	placed	1	151358274	AAABABAAABAAAABBABBBAAAABBAABAAABBBBBAAAABABABAAABBBBBBAABAABABBBABABBAAABAAABABBBAAAA
CFD01	PUT-163a-18163291-1250	1	95.2	placed	1	151358199	AAABABAAABAAAABBABBBAAAABBAABAAABBBBBAAAABABABAAABBBBBBAABAABABBBABABBAAABAAABABBBAAAA
CFD01	PUT-163a-31611983-1979	1	95.2	placed	1	151260826	AAABABAAABAAAABBABBBAAAABBAABAAABBBBBAAAABABABAAABBBBBBAABAABABBBABABBAAABAAABABBBAAAA
CFD01	PUT-163a-4753368-2161	1	95.2	placed	1	151737526	AAABABAAABAAAABBABBBAAAABBAABAAABBBBBAAAABABABAAABBBBBBAABAABABBBABABBAAABAAABABBBAAAA
CFD01	PUT-163a-60355132-2752	1	95.2	placed	1	104515883	AAABABAAABAAAABBABBBAAAABBAABAAABBBBBAAAABABABAAABBBBBBAABAABABBBABABBAAABAAABABBBAAAA
CFD01	PUT-163a-60355132-2753	1	95.2	placed	1	104516100	AAABABAAABAAAABBABBBAAAABBAABAAABBBBBAAAABABABAAABBBBBBAABAABABBBABABBAAABAAABABBBAAAA
CFD01	PUT-163a-71323303-3166	1	95.2	placed	1	119412945	AAABABAAABAAAABBABBBAAAABBAABAAABBBBBAAAABABABAAABBBBBBAABAABABBBABABBAAABAAABABBBAAAA
CFD01	PUT-163a-76911814-3997	1	95.2	placed	1	104807915	AAABABAAABAAAABBABBBAAAABBAABAAABBBBBAAAABABABAAABBBBBBAABAABABBBABABBAAABAAABABBBAAAA
CFD01	PUT-163a-76911814-3998	1	95.2	placed	1	104807970	AAABABAAABAAAABBABBBAAAABBAABAAABBBBBAAAABABABAAABBBBBBAABAABABBBABABBAAABAAABABBBAAAA
CFD01	PUT-163a-78105032-4267	1	95.2	placed	1	151023677	AAABABAAABAAAABBABBBAAAABBAABAAABBBBBAAAABABABAAABBBBBBAABAABABBBABABBAAABAAABABBBAAAA
CFD01	PZA01254.1	1	95.2	placed	1	107365837	AAABABAAABAAAABBABBBAAAABBAABAAABBBBBAAAABABABAAABBBBBBAABAABABBBABABBAAABAAABABBBAAAA
CFD01	PZA02070.1	1	95.2	placed	1	115408723	AAABABAAABAAAABBABBBAAAABBAABAAABBBBBAAAABABABAAABBBBBBAABAABABBBABABBAAABAAABABBBAAAA
CFD01	PZA02763.1	1	95.2	placed	1	102584146	AAABABAAABAAAABBABBBAAAABBAABAAABBBBBAAAABABABAAABBBBBBAABAABABBBABABBAAABAAABABBBAAAA
CFD01	PZE-101101977	1	95.2	placed	1	99974944	AAABABAAABAAAABBABBBAAAABBAABAAABBBBBAAAABABABAAABBBBBBAABAABABBBABABBAAABAAABABBBAAAA
CFD01	PZE-101101991	1	95.2	placed	1	99975432	AAABABAAABAAAABBABBBAAAABBAABAAABBBBBAAAABABABAAABBBBBBAABAABABBBABABBAAABAAABABBBAAAA
CFD01	PZE-101102055	1	95.2	placed	1	99991051	AAABABAAABAAAABBABBBAAAABBAABAAABBBBBAAAABABABAAABBBBBBAABAABABBBABABBAAABAAABABBBAAAA
CFD01	PZE-101102066	1	95.2	placed	1	99992943	AAABABAAABAAAABBABBBAAAABBAABAAABBBBBAAAABABABAAABBBBBBAABAABABBBABABBAAABAAABABBBAAAA
CFD01	PZE-101102159	1	95.2	placed	1	100337016	AAABABAAABAAAABBABBBAAAABBAABAAABBBBBAAAABABABAAABBBBBBAABAABABBBA-ABBAAABAAABABBBAAAA
CFD01	PZE-101102166	1	95.2	placed	1	100347338	AAABABAAABAAAABBABBBAAAABBAABAAABBBBBAAAABABABAAABBBBBBAABAABABBBABABBAAABAAABABBBAAAA
CFD01	PZE-101102168	1	95.2	placed	1	100348225	AAABABAAABAAAABBABBBAAAABBAABAAABBBBBAAAABABABAAABBBBBBAABAABABBBABABBAAABAAABABBBAAAA
CFD01	PZE-101102191	1	95.2	placed	1	100587145	AAABABAAABAAAABBABBBAAAABBAABAAABBBBBAAAABABABAAABBBBBBAABAABABBBABABBAAABAAABABBBAAAA
CFD01	PZE-101102241	1	95.2	placed	1	100823704	AAABABAAABAAAABBABBBAAAABBAABAAABBBBBAAAABABABAAABBBBBBAABAABABBBA-ABBAAABAAABABBBAAAA
CFD01	PZE-101102242	1	95.2	placed	1	100823729	AAABABAAABAAAABBABBBAAAABBAABAAABBBBBAAAABABABAAABBBBBBAABAABABBBABABBAAABAAABABBBAAAA
CFD01	PZE-101102330	1	95.2	placed	1	100904886	AAABABAAABAAAABBABBBAAAABBAABAAABBBBBAAAABABABAAABBBBBBAABAABABBBABABBAAABAAABABBBAAAA
CFD01	PZE-101102333	1	95.2	placed	1	100906499	AAABABAAABAAAABBABBBAAAABBAABAAABBBBBAAAABABABAAABBBBBBAABAABABBBABABBAAABAAABABBBAAAA
CFD01	PZE-101102347	1	95.2	placed	1	100907949	AAABABAAABAAAABBABBBAAAABBAABAAABBBBBAAAABABABAAABBBBBBAABAABABBBABABBAAABAAABABBBAAAA
CFD01	PZE-101102352	1	95.2	placed	1	100908425	AAABABAAABAAAABBABBBAAAABBAABAAABBBBBAAAABABABAAABBBBBBAABAABABBBABABBAAABAAABABBBAAAA
CFD01	PZE-101102353	1	95.2	placed	1	100908476	AAABABAAABAAAABBABBBAAAABBAABAAABBBBBAAAABABABAAABBBBBBAABAABABBBABABBAAABAAABABBBAAAA
CFD01	PZE-101102424	1	95.2	placed	1	101059561	AAABABAAABAAAABBABBBAAAABBAABAAABBBBBAAAABABABAAABBBBBBAABAABABBBABABBAAABAAABABBBAAAA
CFD01	PZE-101102819	1	95.2	placed	1	102090147	AAABABAAABAAAABBABBBAAAABBAABAAABBBBBAAAABABABAAABBBBBBAABAABABBBABABBAAABAAABABBBAAAA
CFD01	PZE-101103135	1	95.2	placed	1	102866551	AAABABAAABAAAABBABBBAAAABBAABAAABBBBBAAAABABABAAABBBBBBAABAABABBBABABBAAABAAABABBBAAAA
CFD01	PZE-101103210	1	95.2	placed	1	102894143	AAABABAAABAAAABBABBBAAAABBAABAAABBBBBAAAABABABAAABBBBBBAABAABABBBABABBAAABAAABABBBAAAA
CFD01	PZE-101103230	1	95.2	placed	1	102940514	AAABABAAABAAAABBABBBAAAABBAABAAABBBBBAAAABABABAAABBBBBBAABAABABBBABABBAAABAAABABBBAAAA
CFD01	PZE-101103268	1	95.2	placed	1	102950723	AAABABAAABAAAABBABBBAAAABBAABAAABBBBBAAAABABABAAABBBBBBAABAABABBBABABBAAABAAABABBBAAAA
CFD01	PZE-101103446	1	95.2	placed	1	103315595	AAABABAAABAAAABBABBBAAAABBAABAAABBBBBAAAABABABAAABBBBBBAABAABABBBABABBAAABAAABABBBAAAA
CFD01	PZE-101103947	1	95.2	placed	1	104608004	AAABABAAABAAAABBABBBAAAABBAABAAABBBBBAAAABABABAAABBBBBBAABAABABBBABABBAAABAAABABBBAAAA
CFD01	PZE-101103964	1	95.2	placed	1	104608597	AAABABAAABAAAABBABBBAAAABBAABAAABBBBBAAAABABABAAABBBBBBAABAABABBBABABBAAABAAABABBBAAAA
CFD01	PZE-101103969	1	95.2	placed	1	104608935	AAABABAAABAAAABBABBBAAAABBAABAAABBBBBAAAABABABAAABBBBBBAABAABABBBABABBAAABAAABABBBAAAA
CFD01	PZE-101103986	1	95.2	placed	1	104609850	AAABABAAABAAAABBABBBAAAABBAABAAABBBBBAAAABABABAAABBBBBBAABAABABBBABABBAAABAAABABBBAAAA
CFD01	PZE-101103990	1	95.2	placed	1	104610489	AAABABAAABAAAABBABBBAAAABBAABAAABBBBBAAAABABABAAABBBBBBAABAABABBBABABBAAABAAABABBBAAAA
CFD01	PZE-101103991	1	95.2	placed	1	104610555	AAABABAAABAAAABBABBBAAAABBAABAAABBBBBAAAABABABAAABBBBBBAABAABABBBABABBAAABAAABABBBAAAA
CFD01	PZE-101103995	1	95.2	placed	1	104610891	AAABABAAABAAAABBABBBAAAABBAABAAABBBBBAAAABABABAAABBBBBBAABAABABBBABABBAAABAAABABBBAAAA
CFD01	PZE-101104102	1	95.2	placed	1	104812090	AAABABAAABAAAABBABBBAAAABBAABAAABBBBBAAAABABABAAABBBBBBAABAABABBBABABBAAABAAABABBBAAAA
CFD01	PZE-101104177	1	95.2	placed	1	105002474	AAABABAAABAAAABBABBBAAAABBAABAAABBBBBAAAABABABAAABBBBBBAABAABABBBABABBAAABAAABABBBAAAA
CFD01	PZE-101104189	1	95.2	placed	1	105024170	AAABABAAABAAAABBABBBAAAABBAABAAABBBBBAAAABABABAAABBBBBBAABAABABBBABABBAAABAAABABBBAAAA
CFD01	PZE-101104198	1	95.2	placed	1	105024673	AAABABAAABAAAABBABBBAAAABBAABAAABBBBBAAAABABABAAABBBBBBAABAABABBBABABBAAABAAABABBBAAAA
CFD01	PZE-101104306	1	95.2	placed	1	105326977	AAABABAAABAAAABBABBBAAAABBAABAAABBBBBAAAABABABAAABBBBBBAABAABABBBABABBAAABAAABABBBAAAA
CFD01	PZE-101104325	1	95.2	placed	1	105322704	AAABA-AAABAAAABBAB-BAAAA--AABAAABBBBBAAAABABABAAABB-BBBAABAABAB-BABA-BAAABAAABABBBAAAA
CFD01	PZE-101104391	1	95.2	placed	1	105467250	AAABABAAABAAAABBABBBAAAABBAABAAABBBBBAAAABABABAAABBBBBBAABAABABBBABABBAAABAAABABBBAAAA
CFD01	PZE-101104902	1	95.2	placed	1	106455153	AAABABAAABAAAABBABBBAAAABBAABAAABBBBBAAAABABABAAABBBBBBAABAABABBBABABBAAABAAABABBBAAAA
CFD01	PZE-101104989	1	95.2	placed	1	106904178	AAABABAAABAAAABBABBBAAAABBAABAAABBBBBAAAABABABAAABBBBBBAABAABABBBABABBAAABAAABABBBAAAA
CFD01	PZE-101105211	1	95.2	placed	1	107183068	AAABABAAABAAAABBABBBAAAABBAABAAABBBBBAAAABABABAAABBBBBBAABAABABBBABABBAAABAAABABBBAAAA
CFD01	PZE-101105365	1	95.2	placed	1	107289352	AAABABAAABAAAABBABBBAAAABBAABAAABBBBBAAAABABABAAABBBBBBAABAABABBBABABBAAABAAABABBBAAAA
CFD01	PZE-101105381	1	95.2	placed	1	107301372	AAABABAAABAAAABBABBBAAAABBAABAAABBBBBAAAABABABAAABBBBBBAABAABABBBABABBAAABAAABABBBAAAA
CFD01	PZE-101105385	1	95.2	placed	1	107303615	AAABABAAABAAAABBABBBAAAABBAABAAABBBBBAAAABABABAAABBBBBBAABAABABBBABABBAAABAAABABBBAAAA
CFD01	PZE-101105390	1	95.2	placed	1	107309410	AAABABAAABAAAABBABBBAAAABBAABAAABBBBBAAAABABABAAABBBBBBAABAABABBBABABBAAABAAABABBBAAAA
CFD01	PZE-101105475	1	95.2	placed	1	107448159	AAABABAAABAAAABBABBBAAAABBAABAAABBBBBAAAABABABAAABBBBBBAABAABABBBABABBAAABAAABABBBAAAA
CFD01	PZE-101105515	1	95.2	placed	1	107613214	AAABABAAABAAAABBABBBAAAABBAABAAABBBBBAAAABABABAAABBBBBBAABAABABBBABABBAAABAAABABBBAAAA
CFD01	PZE-101105546	1	95.2	placed	1	107791189	AAABABAAABAAAABBABBBAAAABBAABAAABBBBBAAAABABABAAABBBBBBAABAABABBBABABBAAABAAABABBBAAAA
CFD01	PZE-101105756	1	95.2	placed	1	108013793	AAABABAAABAAAABBABBBAAAABBAABAAABBBBBAAAABABABAAABBBBBBAABAABABBBABABBAAABAAABABBBAAAA
CFD01	PZE-101105796	1	95.2	placed	1	108066959	AAABABAAABA-AABBABBBAAAABBAABA-ABBBBBAAAABABABAAABBBBBBAABAABABBBABABBAAABAAABABBBAAAA
CFD01	PZE-101105913	1	95.2	placed	1	108311453	AAABABAAABAAAABBABBBAAAABBAABAAABBBBBAAAABABABAAABBBBBBAABAABABBBABABBAAABAAABABBBAAAA
CFD01	PZE-101105978	1	95.2	placed	1	108621763	AAABABAAABAAAABBABBBAAAABBAABAAABBBBBAAAABABABAAABBBBBBAABAABABBBABABBAAABAAABABBBAAAA
CFD01	PZE-101105979	1	95.2	placed	1	108622077	AAABA-AAABAAAABBABBBAAAABBAABAAABBBBBAAAABABABAAABBBBBBAABAABABBBABABBAAABAAABABBBAAAA
CFD01	PZE-101105983	1	95.2	placed	1	108622746	AAABA-AAABAAAABBABBBAAAABBAABAAABBBBBAAAABABABAAABBBBBBAABAABABBBA-ABBAAABAAABABBBAAAA
CFD01	PZE-101105993	1	95.2	placed	1	108623669	AAABABAAABAAAABBABBBAAAABBAABAAABBBBBAAAABABABAAABBBBBBAABAABABBBABABBAAABAAABABBBAAAA
CFD01	PZE-101106033	1	95.2	placed	1	108805902	AAABABAAABAAAABBABBBAAAABBAABAAABBBBBAAAABABABAAABBBBBBAABAABABBBABABBAAABAAABABBBAAAA
CFD01	PZE-101106034	1	95.2	placed	1	108806519	AAABABAAABAAAABBABBBAAAABBAABAAABBBBBAAAABABABAAABBBBBBAABAABABBBABABBAAABAAABABBBAAAA
CFD01	PZE-101106062	1	95.2	placed	1	109387185	AAABABAAABAAAABBABBBAAAABBAABAAABBBBBAAAABABABAAABBBBBBAABAABABBBABABBAAABAAABABBBAAAA
CFD01	PZE-101106063	1	95.2	placed	1	109387241	AAABABAAABAAAABBABBBAAAABBAABAAABBBBBAAAABABABAAABBBBBBAABAABABBBABABBAAABAAABABBBAAAA
CFD01	PZE-101106075	1	95.2	placed	1	109389543	AAABABAAABAAAABBABBBAAAABBAABAAABBBBBAAAABABABAAABBBBBBAABAABABBBABABBAAABAAABABBBAAAA
CFD01	PZE-101106079	1	95.2	placed	1	109394965	AAABABAAABAAAABBABBBAAAABBAABAAABBBBBAAAABABABAAABBBBBBAABAABABBBABABBAAABAAABABBBAAAA
CFD01	PZE-101106080	1	95.2	placed	1	109395908	AAABABAAABAAAABBABBBAAAABBAABAAABBBBBAAAABABABAAABBBBBBAABAABABBBABABBAAABAAABABBBAAAA
CFD01	PZE-101106101	1	95.2	placed	1	109430409	AAABABAAABAAAABBABBBAAAABBAABAAABBBBBAAAABABABAAABBBBBBAABAABABBBABABBAAABAAABABBBAAAA
CFD01	PZE-101106156	1	95.2	placed	1	109635081	AAABABAAABAAAABBABBBAAAABBAABAAABBBBBAAAABABABAAABBBBBBAABAABABBBABABBAAABAAABABBBAAAA
CFD01	PZE-101106199	1	95.2	placed	1	109887482	AAABABAAABAAAABBABBBAAAABBAABAAABBBBBAAAABABABAAABBBBBBAABAABABBBABABBAAABAAABABBBAAAA
CFD01	PZE-101106203	1	95.2	placed	1	109897893	AAABABAAABAAAABBABBBAAAABBAABAAABBBBBAAAABABABAAABBBBBBAABAABABBBABABBAAABAAABABBBAAAA
CFD01	PZE-101106261	1	95.2	placed	1	110135062	AAABABAAABAAAABBABBBAAAABBAABAAABBBBBAAAABABABAAABBBBBBAABAABABBBABABBAAABAAABABBBAAAA
CFD01	PZE-101106315	1	95.2	placed	1	110251408	AAABABAAABAAAABBABBBAAAABBAABAAABBBBBAAAABABABAAABBBBBBAABAABABBBABABBAAABAAABABBBAAAA
CFD01	PZE-101106316	1	95.2	placed	1	110251446	AAABABAAABAAAABBABBBAAAABBAABAAABBBBBAAAABABABAAABBBBBBAABAABABBBABABBAAABAAABABBBAAAA
CFD01	PZE-101106407	1	95.2	placed	1	110491338	AAABABAAABAAAABBABBBAAAABBAABAAABBBBBAAAABABABAAABBBBBBAABAABABBBABABBAAABAAABABBBAAAA
CFD01	PZE-101106564	1	95.2	placed	1	110784714	AAABABAAABAAAABBABBBAAAABBAABAAABBBBBAAAABABABAAABBBBBBAABAABABBBA-ABBAAABAAABABBBAAAA
CFD01	PZE-101106609	1	95.2	placed	1	110913755	AAABABAAABAAAABBABBBAAAABBAABAAABBBBBAAAABABABAAABBBBBBAABAABABBBABABBAAABAAABABBBAAAA
CFD01	PZE-101106628	1	95.2	placed	1	110914630	AAABABAAABAAAABBABBBAAAABBAABAAABBBBBAAAABABABAAABBBBBBAABAABABBBABABBAAABAAABABBBAAAA
CFD01	PZE-101106689	1	95.2	placed	1	110975018	AAABABAAABAAAABBABBBAAAABBAABAAABBBBBAAAABABABAAABBBBBBAABAABABBBABABBAAABAAABABBBAAAA
CFD01	PZE-101106701	1	95.2	placed	1	110976011	AAABABAAABAAAABBABBBAAAABBAABAAABBBBBAAAABABABAAABBBBBBAABAABABBBABABBAAABAAABABBBAAAA
CFD01	PZE-101106839	1	95.2	placed	1	111278477	AAABABAAABAAAABBABBBAAAABBAABAAABBBBBAAAABABABAAABBBBBBAABAABABBBABABBAAABAAABABBBAAAA
CFD01	PZE-101106851	1	95.2	placed	1	111281121	AAABABAAABAAAABBABBBAAAABBAABAAABBBBBAAAABABABAAABBBBBBAABAABABBBABABBAAABAAABABBBAAAA
CFD01	PZE-101107262	1	95.2	placed	1	112408975	AAABABAAABAAAABBABBBAAAABBAABAAABBBBBAAAABABABAAABBBBBBAABAABABBBABABBAAABAAABABBBAAAA
CFD01	PZE-101107323	1	95.2	placed	1	112591885	AAABABAAABAAAABBABBBAAAABBAABAAABBBBBAAAABABABAAABBBBBBAABAABABBBABABBAAABAAABABBBAAAA
CFD01	PZE-101107404	1	95.2	placed	1	112608018	AAABABAAABAAAABBABBBAAAABBAABAAABBBBBAAAABABABAAABBBBBBAABAABABBBABA-BAAABAAABABBBAAAA
CFD01	PZE-101107461	1	95.2	placed	1	112730032	AAABABAAABAAAABBABBBAAAABBAABAAABBBBBAAAABABABAAABBBBBBAABAABABBBABABBAAABAAABABBBAAAA
CFD01	PZE-101107894	1	95.2	placed	1	113676933	AAABABAAABAAAABBABBBAAAABBAABAAABBBBBAAAABABABAAABBBBBBAABAABABBBA-ABBAAABAAABABBBAAAA
CFD01	PZE-101107897	1	95.2	placed	1	113677178	AAABABAAABAAAABBABBBAAAABBAABAAABBBBBAAAABABABAAABBBBBBAABAABABBBABABBAAABAAABABBBAAAA
CFD01	PZE-101107898	1	95.2	placed	1	113677325	AAABABAAABAAAABBABBBAAAABBAABAAABBBBBAAAABABABAAABBBBBBAABAABABBBABABBAAABAAABABBBAAAA
CFD01	PZE-101107905	1	95.2	placed	1	113689280	AAABABAAABAAAABBABBBAAAABBAABAAABBBBBAAAABABABAAABBBBBBAABAABABBBABABBAAABAAABABBBAAAA
CFD01	PZE-101107951	1	95.2	placed	1	113735633	AAABA-AAABAAAABBABBBAAAABBAABAAABBBBBAAAABABABAAABBBBBBAABAABABBBABABBAAABAAABABBBAAAA
CFD01	PZE-101107966	1	95.2	placed	1	113747969	AAABABAAABAAAABBABBBAAAABBAABAAABBBBBAAAABABABAAABBBBBBAABAABABBBABABBAAABAAABABBBAAAA
CFD01	PZE-101107971	1	95.2	placed	1	113750078	AAABABAAABAAAABBABBBAAAABBAABAAABBBBBAAAABABABAAABBBBBBAABAABABBBABABBAAABAAABABBBAAAA
CFD01	PZE-101107976	1	95.2	placed	1	113755355	AAABABAAABAAAABBABBBAAAABBAABAAABBBBBAAAABABABAAABBBBBBAABAABABBBABABBAAABAAABABBBAAAA
CFD01	PZE-101108171	1	95.2	placed	1	114174933	AAABABAAABAAAABBABBBAAAABBAABAAABBBBBAAAABABABAAABBBBBBAABAABABBBABABBAAABAAABABBBAAAA
CFD01	PZE-101108191	1	95.2	placed	1	114262240	AAABABAAABAAAABBABBBAAAABBAABAAABBBBBAAAABABABAAABBBBBBAABAABABBBABABBAAABAAABABBBAAAA
CFD01	PZE-101108224	1	95.2	placed	1	114717650	AAABABAAABAAAABBABBBAAAABBAABAAABBBBBAAAABABABAAABBBBBBAABAABABBBABABBAAABAAABABBBAAAA
CFD01	PZE-101108236	1	95.2	placed	1	114804544	AAABABAAABAAAABBABBBAAAABBAABAAABBBBBAAAABABABAAABBBBBBAABAABABBBABABBAAABAAABABBBAAAA
CFD01	PZE-101108237	1	95.2	placed	1	114804514	AAABABAAABAAAABBABBBAAAABBAABAAABBBBBAAAABABABAAABBBBBBAABAABABBBABABBAAABAAABABBBAAAA
CFD01	PZE-101108339	1	95.2	placed	1	115012268	AAABABAAABAAAABBABBBAAAABBAABAAABBBBBAAAABABABAAABBBBBBAABAABABBBABABBAAABAAABABBBAAAA
CFD01	PZE-101108517	1	95.2	placed	1	115337577	AAABABAAABAAAABBABBBAAAABBAABAAABBBBBAAAABABABAAABBBBBBAABAABABBBABABBAAABAAABABBBAAAA
CFD01	PZE-101108723	1	95.2	placed	1	116015358	AAABABAAABAAAABBABBBAAAABBAABAAABBBBBAAAABABABAAABBBBBBAABAABABBBABABBAAABAAABABBBAAAA
CFD01	PZE-101108727	1	95.2	placed	1	116016697	AAABABAAABAAAABBABBBAAAABBAABAAABBBBBAAAABABABAAABBBBBBAABAABABBBABABBAAABAAABABBBAAAA
CFD01	PZE-101108732	1	95.2	placed	1	116022335	AAABABAAABAAAABBABBBAAAABBAABAAABBBBBAAAABABABAAABBBBBBAABAABABBBABABBAAABAAABABBBAAAA
CFD01	PZE-101108756	1	95.2	placed	1	116047729	AAABABAAABAAAABBABBBAAAABBAABAAABBBBBAAAABABABAAABBBBBBAABAABABBBABABBAAABAAABABBBAAAA
CFD01	PZE-101108757	1	95.2	placed	1	116047759	AAABABAAABAAAABBABBBAAAABBAABAAABBBBBAAAABABABAAABBBBBBAABAABABBBABABBAAABAAABABBBAAAA
CFD01	PZE-101108844	1	95.2	placed	1	116076895	AAABABAAABAAAABBABBBAAAABBAABAAABBBBBAAAABABABAAABBBBBBAABAABABBBABABBAAABAAABABBBAAAA
CFD01	PZE-101108847	1	95.2	placed	1	116078921	AAABABAAABAAAABBABBBAAAABBAABAAABBBBBAA-ABABABAAABBBBBBAABAABABBBABABBAAABAAABABBBAAAA
CFD01	PZE-101108865	1	95.2	placed	1	116086290	AAABABAAABAAAABBABBBAAAABBAABAAABBBBBAAAABABABAAABBBBBBAABAABABBBABABBAAABAAABABBBAAAA
CFD01	PZE-101108964	1	95.2	placed	1	116229440	AAABABAAABAAAABBABBBAAAABBAABAAABBBBBAAAABABABAAABBBBBBAABAABABBBA-ABBAAABAAABABBBAAAA
CFD01	PZE-101108989	1	95.2	placed	1	116273376	AAABABAAABAAAABBABBBAAAABBAABAAABBBBBAAAABABABAAABBBBBBAABAABABBBABABBAAABAAABABBBAAAA
CFD01	PZE-101108994	1	95.2	placed	1	116278634	AAABABAAABAAAABBABBBAAAABBAABAAABBBBBAAAABABABAAABBBBBBAABAABABBBABABBAAABAAABABBBAAAA
CFD01	PZE-101108995	1	95.2	placed	1	116278656	AAABABAAABAAAABBABBBAAAABBAABAAABBBBBAAAABABABAAABBBBBBAABAABABBBABABBAAABAAABABBBAAAA
CFD01	PZE-101109004	1	95.2	placed	1	116311940	AAABABAAABAAAABBABBBAAAABBAABAAABBBBBAAAABABABAAABBBBBBAABAABABBBABABBAAABAAABABBBAAAA
CFD01	PZE-101109084	1	95.2	placed	1	116455713	AAABABAAABAAAABBABBBAAAABBAABAAABBBBBAAAABABABAAABBBBBBAABAABABBBABABBAAABAAABABBBAAAA
CFD01	PZE-101109101	1	95.2	placed	1	116459413	AAABABAAABAAAABBABBBAAAABBAABAAABBBBBAAAABABABAAABBBBBBAABAABABBBABABBAAABAAABABBBAAAA
CFD01	PZE-101109217	1	95.2	placed	1	116768332	AAABABAAABAAAABBABBBAAAABBAABAAABBBBBAAAABABABAAABBBBBBAABAABABBBA-ABBAAABAAABABBBAAAA
CFD01	PZE-101109236	1	95.2	placed	1	116841115	AAABA-AAABAAAABBABBBAAAABBAABAAABBBBBAAAABABABAAABBBBBBAABAABABBBABABBAAABAAABABBBAAAA
CFD01	PZE-101109257	1	95.2	placed	1	116943479	AAABA-AAABAA-ABBABBBAAAABBAABA-ABBBBBAAAABABABAAABBBBBBAABAABABBBABABBAAABAAABABBBAAAA
CFD01	PZE-101109356	1	95.2	placed	1	117114235	AAABA-AAABAA-ABBABBBAAAABBAABAAABBBBBAAAABABABAAABBBBBBAABAABABBBABABBAAABAAABABBBAAAA
CFD01	PZE-101109357	1	95.2	placed	1	117114344	AAABA-AAABAAAABBABBBAAAABBAABAAABBBBBAAAABABABAAABBBBBBAABAABABBBABABBAAABAAABABBBAAAA
CFD01	PZE-101109358	1	95.2	placed	1	117114534	AAABABAAABAAAABBABBBAAAABBAABAAABBBBBAAAABABABAAABBBBBBAABAABABBBABABBAAABAAABABBBAAAA
CFD01	PZE-101109382	1	95.2	placed	1	117128511	AAABABAAABAAAABBABBBAAAABBAABAAABBBBBAAAABABABAAABBBBBBAABAABABBBABABBAAABAAABABBBAAAA
CFD01	PZE-101109549	1	95.2	placed	1	117706084	AAABABAAABAAAABBABBBAAAABBAABAAABBBBBAAAABABABAAABBBBBBAABAABABBBABABBAAABAAABABBBAAAA
CFD01	PZE-101109571	1	95.2	placed	1	117715157	AAABABAAABAAAABBABBBAAAABBAABAAABBBBBAAAABABABAAABBBBBBAABAABABBBABABBAAABAAABABBBAAAA
CFD01	PZE-101109663	1	95.2	placed	1	117891900	AAABABAAABAAAABBABBBAAAABBAABAAABBBBBAAAABABABAAABBBBBBAABAABABBBABABBAAABAAABABBBAAAA
CFD01	PZE-101109710	1	95.2	placed	1	117985765	AAABABAAABAAAABBABBBAAAABBAABAAABBBBBAAAABABABAAABBBBBBAABAABABBBABABBAAABAAABABBBAAAA
CFD01	PZE-101109763	1	95.2	placed	1	118060536	AAABABAAABAAAABBABBBAAAABBAABAAABBBBBAAAABABABAAABBBBBBAABAABABBBABABBAAABAAABABBBAAAA
CFD01	PZE-101109972	1	95.2	placed	1	118454205	AAABABAAABAAA-BBABBBAAAABBAABAAABBBBBAAAABABABAAABBBBBBAABAABABBBABABBAAABAAABABBBAAAA
CFD01	PZE-101110193	1	95.2	placed	1	119003899	AAABABAAABAAAABBABBBAAAABBAABAAABBBBBAAAABABABAAABBBBBBAABAABABBBABABBAAABAAABABBBAAAA
CFD01	PZE-101110348	1	95.2	placed	1	119156039	AAABABAAABAAAABBABBBAAAABBAABAAABBBBBAAAABABABAAABBBBBBAABAABABBBABABBAAABAAABABBBAAAA
CFD01	PZE-101110349	1	95.2	placed	1	119160526	AAABABAAABAAAABBABBBAAAABBAABAAABBBBBAAAABABABAAABBBBBBAABAABABBBABABBAAABAAABABBBAAAA
CFD01	PZE-101110859	1	95.2	placed	1	119793255	AAABABAAABAAAABBABBBAAAABBAABAAABBBBBAAAABABABAAABBBBBBAABAABABBBABABBAAABAAABABBBAAAA
CFD01	PZE-101111015	1	95.2	placed	1	120193291	AAABABAAABAAAABBABBBAAAABBAABAAABBBBBAAAABABABAAABBBBBBAABAABABBBABABBAAABAAABABBBAAAA
CFD01	PZE-101111458	1	95.2	placed	1	121468506	AAABABAAABAAAABBABBBAAAABBAABAAABBBBBAAAABABABAAABBBBBBAABAABABBBABABBAAABAAABABBBAAAA
CFD01	PZE-101111491	1	95.2	placed	1	121488715	AAABABAAABAAAABBABBBAAAABBAABAAABBBBBAAAABABABAAABBBBBBAABAABABBBABABBAAABAAABABBBAAAA
CFD01	PZE-101111505	1	95.2	placed	1	121493904	AAABABAAABAAAABBABBBAAAABBAABAAABBBBBAAAABABABAAABBBBBBAABAABABBBABABBAAABAAABABBBAAAA
CFD01	PZE-101111606	1	95.2	placed	1	121655879	AAABABAAABAAAABBABBBAAAABBAABAAABBBBBAAAABABABAAABBBBBBAABAABABBBABABBAAABAAABABBBAAAA
CFD01	PZE-101111610	1	95.2	placed	1	121653317	AAABABAAABAAAABBABBBAAAABBAABAAABBBBBAAAABABABAAABBBBBBAABAABABBBABABBAAABAAABABBBAAAA
CFD01	PZE-101111946	1	95.2	placed	1	122399569	AAABABAAABAAAABBABBBAAAABBAABAAABBBBBAAAABABABAAABBBBBBAABAABABBBABABBAAABAAABABBBAAAA
CFD01	PZE-101112022	1	95.2	placed	1	122417916	AAABABAAABAAAABBABBBAAAABBAABAAABBBBBAAAABABABAAABBBBBBAABAABABBBABABBAAABAAABABBBAAAA
CFD01	PZE-101112285	1	95.2	placed	1	123318407	AAABABAAABAAAABBABBBAAAABBAABAAABBBBBAAAABABABAAABBBBBBAABAABABBBABABBAAABAAABABBBAAAA
CFD01	PZE-101112306	1	95.2	placed	1	123481992	AAABABAAABAAAABBABBBAAAABBAABAAABBBBBAAAABABABAAABBBBBBAABAABABBBABABBAAABAAABABBBAAAA
CFD01	PZE-101112384	1	95.2	placed	1	123738749	AAABABAAABAAAABBABBBAAAABBAABAAABBBBBAAAABABABAAABBBBBBAABAABABBBABABBAAABAAABABBBAAAA
CFD01	PZE-101112411	1	95.2	placed	1	123753345	AAABABAAABAAAABBABBBAAAABBAABAAABBBBBAAAABABABAAABBBBBBAABAABABBBABABBAAABAAABABBBAAAA
CFD01	PZE-101112414	1	95.2	placed	1	123753774	AAABABAAABAAAABBABBBAAAABBAABAAABBBBBAAAABABABAAABBBBBBAABAABABBBABABBAAABAAABABBBAAAA
CFD01	PZE-101112415	1	95.2	placed	1	123753954	AAABABAAABAAAABBABBBAAAABBAABAAABBBBBAAAABABABAAABBBBBBAABAABABBBABABBAAABAAABABBBAAAA
CFD01	PZE-101112417	1	95.2	placed	1	123755373	AAABA-AAABAAAABBABBBAAAABBAABAAABBBBBAAAABABABAAABBBBBBAABAABABBBA-ABBAAABAAABABBBAAAA
CFD01	PZE-101112419	1	95.2	placed	1	123756055	AAABABAAABAAAABBABBBAAAABBAABAAABBBBBAAAABABABAAABBBBBBAABAABABBBABABBAAABAAABABBBAAAA
CFD01	PZE-101112422	1	95.2	placed	1	123759713	AAABABAAABAAA-BBABBBAA-ABBAABAAABBBBBAAAABABABAAABBBBBBAABAABABBBABABBAAABAAABABBBAAAA
CFD01	PZE-101112564	1	95.2	placed	1	124128587	AAABABAAABAAAABBABBBAAAABBAABAAABBBBBAAAABABABAAABBBBBBAABAABABBBABABBAAABAAABABBBAAAA
CFD01	PZE-101112569	1	95.2	placed	1	124138960	AAABABAAABAAAABBABBBAAAABBAABAAABBBBBAAAABABABAAABBBBBBAABAABABBBABABBAAABAAABABBBAAAA
CFD01	PZE-101112660	1	95.2	placed	1	124442128	AAABABAAABAAAABBABBBAAAABBAABAAABBBBBAAAABABABAAABBBBBBAABAABABBBABABBAAABAAABABBBAAAA
CFD01	PZE-101112673	1	95.2	placed	1	124466474	AAABABAAABAAAABBABBBAAAABBAABAAABBBBBAAAABABABAAABBBBBBAABAABABBBABABBAAABAAABABBBAAAA
CFD01	PZE-101112676	1	95.2	placed	1	124470353	AAABABAAABAAAABBABBBAAAABBAABAAABBBBBAAAABABABAAABBBBBBAABAABABBBABABBAAABAAABABBBAAAA
CFD01	PZE-101112699	1	95.2	placed	1	124604966	AAABABAAABAAAABBABBBAAAABBAABAAABBBBBAAAABABABAAABBBBBBAABAABABBBABABBAAABAAABABBBAAAA
CFD01	PZE-101112724	1	95.2	placed	1	124627460	AAABABAAABAAAABBABBBAAAABBAABAAABBBBBAAAABABABAAABBBBBBAABAABABBBABABBAAABAAABABBBAAAA
CFD01	PZE-101112729	1	95.2	placed	1	124660545	AAABABAAABAAAABBABBBAAAABBAABAAABBBBBAAAABABABAAABBBBBBAABAABABBBABABBAAABAAABABBBAAAA
CFD01	PZE-101112730	1	95.2	placed	1	124664289	AAABABAAABAAAABBABBBAAAABBAABAAABBBBBAAAABABABAAABBBBBBAABAABABBBABABBAAABAAABABBBAAAA
CFD01	PZE-101112734	1	95.2	placed	1	124669140	AAABABAAABAAAABBABBBAAAABBAABAAABBBBBAAAABABABAAABBBBBBAABAABABBBABABBAAABAAABABBBAAAA
CFD01	PZE-101112737	1	95.2	placed	1	124675301	AAABABAAABAAAABBABBBAAAABBAABAAABBBBBAAAABABABAAABBBBBBAABAABABBBABABBAAABAAABABBBAAAA
CFD01	PZE-101112754	1	95.2	placed	1	124679545	AAABABAAABAAAABBABBBAAAABBAABAAABBBBBAAAABABABAAABBBBBBAABAABABBBA-ABBAAABAAABABBBAAAA
CFD01	PZE-101112762	1	95.2	placed	1	124691643	AAABABAAABAAAABBABBBAAAABBAABAAABBBBBAAAABABABAAABBBBBBAABAABABBBABABBAAABAAABABBBAAAA
CFD01	PZE-101112763	1	95.2	placed	1	124691722	AAABABAAABAAAABBABBBAAAABBAABAAABBBBBAAAABABABAAABBBBBBAABAABABBBABABBAAABAAABABBBAAAA
CFD01	PZE-101112803	1	95.2	placed	1	124807456	AAABABAAABAAAABBABBBAAAABBAABAAABBBBBAAAABABABAAABBBBBBAABAABABBBABABBAAABAAABABBBAAAA
CFD01	PZE-101113007	1	95.2	placed	1	125731966	AAABABAAABAAAABBABBBAAAABBAABAAABBBBBAAAABABABAAABBBBBBA-BAABABBBABABBA-ABAAABABBBAAAA
CFD01	PZE-101113262	1	95.2	placed	1	126655071	AAABABAAABAAAABBABBBAAAABBAABAAABBBBBAAAABABABAAABBBBBBAABAABABBBABABBAAABAAABABBBAAAA
CFD01	PZE-101113263	1	95.2	placed	1	126655274	AAABA-AAABAAAABBABBBAAAABBAABAAABBBBBAAAABABABAAABBBBBBAABAABABBBABABBAAABAAABABBBAAAA
CFD01	PZE-101113265	1	95.2	placed	1	126655399	AAABABAAABAAAABBABBBAAAABBAABAAABBBBBAAAABABABAAABBBBBBAABAABABBBABABBAAABAAABABBBAAAA
CFD01	PZE-101113266	1	95.2	placed	1	126656031	AAABABAAABAAAABBABBBAAAABBAABAAABBBBBAAAABABABAAABB-BBBAABAABABBBA-ABBAAABAAABABBBAAAA
CFD01	PZE-101113273	1	95.2	placed	1	126659222	AAABABAAABAAAABBABBBAAAABBAABAAABBBBBAAAABABABAAABBBBBBAABAABABBBABABBAAABAAABABBBAAAA
CFD01	PZE-101113278	1	95.2	placed	1	126659590	AAABABAAABAAAABBABBBAAAABBAABAAABBBBBAAAABABABAAABBBBBBAABAABABBBABABBAAABAAABABBBAAAA
CFD01	PZE-101113423	1	95.2	placed	1	127037896	AAABABAAABAAAABBABBBAAAABBAABAAABBBBBAAAABABABAAABBBBBBAABAABABBBABABBAAABAAABABBBAAAA
CFD01	PZE-101113524	1	95.2	placed	1	127346334	AAABABAAABAAAABBABBBAAAABBAABAAABBBBBAAAABABABAAABBBBBBAABAABABBBABABBAAABAAABABBBAAAA
CFD01	PZE-101113653	1	95.2	placed	1	127777341	AAABABAAABAAAABBABBBAAAABBAABAAABBBBBAAAABABABAAABBBBBBAABAABABBBA-ABBAAABAAABABBBAAAA
CFD01	PZE-101113689	1	95.2	placed	1	127930759	AAABABAAABAAAABBABBBAAAABBAABAAABBBBBAAAABABABAAABBBBBBAABAABABBBABABBAAABAAABABBBAAAA
CFD01	PZE-101113700	1	95.2	placed	1	127952193	A-ABABAAABA-AABBABBBAAAABBAAB-AABBBBBAA-ABABABAAABBBBBBAABAABABBBABABBAAABAAABABBBAAAA
CFD01	PZE-101113716	1	95.2	placed	1	127974842	AAABABAAABAAAABBABBBAAAABBAABAAABBBBBAAAABABABAAABBBBBBAABAABABBBABABBAAABAAABABBBAAAA
CFD01	PZE-101113786	1	95.2	placed	1	128214722	AAABABAAABAAAABBABBBAAAABBAABAAABBBBBAAAABABABAAABBBBBBAABAABABBBABABBAAABAAABABBBAAAA
CFD01	PZE-101113797	1	95.2	placed	1	128272507	AAABABAAABAAAABBABBBAAAABBAABAAABBBBBAAAABABABAAABBBBBBAABAAB-BBBABABBAAABAA-BABBBAAAA
CFD01	PZE-101113815	1	95.2	placed	1	128335959	AAABABAAABAAAABBABBBAAAABBAABAAABBBBBAAAABABABAAABBBBBBAABAABABBBABABBAAABAAABABBBAAAA
CFD01	PZE-101113850	1	95.2	placed	1	128497758	AAABABAAABAAAABBABBBAAAABBAABAAABBBBBAAAABABABAAABBBBBBAABAABABBBABABBAAABAAABABBBAAAA
CFD01	PZE-101113993	1	95.2	placed	1	129016516	AAABABAAABAAAABBABBBAAAABBAABAAABBBBBAAAABABABAAABBBBBBAABAABABBBABABBAAABAAABABBBAAAA
CFD01	PZE-101114012	1	95.2	placed	1	129111541	AAABABAAABAAAABBABBBAAAABBAABAAABBBBBAAAABABABAAABBBBBBAABAABABBBABABBAAABAAABABBBAAAA
CFD01	PZE-101114062	1	95.2	placed	1	129219903	AAABABAAABAAAABBABBBAAAABBAABAAABBBBBAAAABABABAAABBBBBBAABAABABBBABABBAAABAAABABBBAAAA
CFD01	PZE-101114075	1	95.2	placed	1	129262304	AAABABAAABAAAABBABBBAAAABBAABAAABBBBBAAAABABABAAABBBBBBAABAABABBBABABBAAABAAABABBBAAAA
CFD01	PZE-101114791	1	95.2	placed	1	132721719	AAABABAAABAAAABBABBBAAAABBAABAAABBBBBAAAABABABAAABBBBBBAABAABABBBABABBAAABAAABABBBAAAA
CFD01	PZE-101114798	1	95.2	placed	1	132847804	AAABABAAABAAAABBABBBAAAABBAABAAABBBBBAAAABABABAAABBBBBBAABAABABBBABABBAAABAAABABBBAAAA
CFD01	PZE-101115855	1	95.2	placed	1	138451473	AAABABAAABAAAABBABBBAAAABBAABAAABBBBBAAAABABABAAABBBBBBAABAABABBBABABBAAABAAABABBBAAAA
CFD01	PZE-101116177	1	95.2	placed	1	139596596	AAABABAAABAAAABBABBBAAAABBAABAAABBBBBAAAABABABAAABBBBBBAABAABABBBABABBAAABAAABABBBAAAA
CFD01	PZE-101116234	1	95.2	placed	1	139704986	AAABA-AAABAAAABBAB-BAAAA-BAABAAABBBBBAAAABABABAAABBBBBBAABAABABBBABABBAAABAAABABBBAAAA
CFD01	PZE-101116338	1	95.2	placed	1	139950791	AAABABAAABAAAABBABBBAAAABBAABAAABBBBBAAAABABABAAABBBBBBAABAABABBBABABBAAABAAABABBBAAAA
CFD01	PZE-101116339	1	95.2	placed	1	139951390	AAABABAAABAAAABBABBBAAAABBAABAAABBBBBAAAABABABAAABBBBBBAABAABABBBABABBAAABAAABABBBAAAA
CFD01	PZE-101116342	1	95.2	placed	1	139952348	AAABABAAABAAAABBABBBAAAABBAABAAABBBBBAAAABABABAAABBBBBBAABAABABBBABABBAAABAAABABBBAAAA
CFD01	PZE-101116383	1	95.2	placed	1	140035705	AAABABAAABAAAABBABBBAAAABBAABAAABBBBBAAAABABABAAABBBBBBAABAABABBBABABBAAABAAABABBBAAAA
CFD01	PZE-101116390	1	95.2	placed	1	140036212	AAABABAAABAAAABBABBBAAAABBAABAAABBBBBAAAABABABAAABBBBBBAABAABABBBABABBAAABAAABABBBAAAA
CFD01	PZE-101116450	1	95.2	placed	1	140210429	AAABABAAABAAAABBABBBAAAABBAABAAABBBBBAAAABABABAAABBBBBBAABAABABBBABABBAAABAAABABBBAAAA
CFD01	PZE-101116817	1	95.2	placed	1	140933448	AAABABAAABAAAABBABBBAAAABBAABAAABBBBBAAAABABABAAABBBBBBAABAABABBBABABBAAABAAABABBBAAAA
CFD01	PZE-101116920	1	95.2	placed	1	141076149	AAABABAAABAAAABBABBBAAAABBAABAAABBBBBAAAABABABAAABBBBBBAABAABABBBABABBAAABAAABABBBAAAA
CFD01	PZE-101116950	1	95.2	placed	1	141183049	AAABABAAABAAAABBABBBAAAABBAABAAABBBBBAAAABABABAAABBBBBBAABAABABBBABABBAAABAAABABBBAAAA
CFD01	PZE-101117125	1	95.2	placed	1	141477154	AAABABAAABAAAABBABBBAAAABBAABAAABBBBBAAAABABABAAABBBBBBAABAABABBBABABBAAABAAABABBBAAAA
CFD01	PZE-101117214	1	95.2	placed	1	141682056	AAABABAAABAAAABBABBBAAAABBAABAAABBBBBAAAABABABAAABBBBBBAABAABABBBA-ABBAAABAAABABBBAAAA
CFD01	PZE-101117251	1	95.2	placed	1	141742297	AAABABAAABAAAABBABBBAAAABBAABAAABBBBBAAAABABABAAABBBBBBAABAABABBBABABBAAABAAABABBBAAAA
CFD01	PZE-101117371	1	95.2	placed	1	141934345	AAABABAAABAAAABBABBBAAAABBAABAAABBBBBAAAABABABAAABBBBBBAABAABABBBABABBAAABAAABABBBAAAA
CFD01	PZE-101117507	1	95.2	placed	1	142372254	AAABABAAABAAAABBABBBAAAABBAABAAABBBBBAAAABABABAAABBBBBBAABAABABBBABABBAAABAAABABBBAAAA
CFD01	PZE-101117595	1	95.2	placed	1	142648174	AAABABAAABAAAABBABBBAAAABBAABAAABBBBBAAAABABABAAABBBBBBAABAABABBBABABBAAABAAABABBBAAAA
CFD01	PZE-101117618	1	95.2	placed	1	142704767	AAABABAAABAAAABBABBBAAAABBAABAAABBBBBAAAABABABAAABBBBBBAABAABABBBABABBAAABAAABABBBAAAA
CFD01	PZE-101117823	1	95.2	placed	1	143492684	AAABABAAABAAAABBABBBAAAABBAABAAABBBBBAAAABABABAAABBBBBBAABAABABBBABABBAAABAAABABBBAAAA
CFD01	PZE-101117887	1	95.2	placed	1	143621685	AAABA-AAABAAAABBAB-BAAAABBAABAAABBBBBAAAABABABAAABB-BBBAABAABABBBA-ABBAAABAAABABBBAAAA
CFD01	PZE-101117891	1	95.2	placed	1	143623792	AAABABAAABAAAABBABBBAAAABBAABAAABBBBBAAAABABABAAABBBBBBAABAABABBBABABBAAABAAABABBBAAAA
CFD01	PZE-101117896	1	95.2	placed	1	143627171	AAABABAAABAAAABBABBBAAAABBAABAAABBBBBAAAABABABAAABBBBBBAABAABABBBABABBAAABAAABABBBAAAA
CFD01	PZE-101117969	1	95.2	placed	1	143802375	AAABABAAABAAAABBABBBAAAABBAABAAABBBBBAAAABABABAAABBBBBBAABAABABBBABABBAAABAAABABBBAAAA
CFD01	PZE-101118025	1	95.2	placed	1	144049523	AAABABAAABAAAABBABBBAAAABBAABAAABBBBBAAAABABABAAABBBBBBAABAABABBBABABBAAABAAABABBBAAAA
CFD01	PZE-101118027	1	95.2	placed	1	144063543	AAABABAAABAAAABBABBBAAAABBAABAAABBBBBAAAABABABAAABBBBBBAABAABABBBABABBAAABAAABABBBAAAA
CFD01	PZE-101118034	1	95.2	placed	1	144078182	AAABABAAABAAAABBABBBAAAABBAABAAABBBBBAAAABABABAAABBBBBBAABAABABBBABABBAAABAAABABBBAAAA
CFD01	PZE-101118086	1	95.2	placed	1	144417445	AAABABAAABAAAABBABBBAAAABBAABAAABBBBBAAAABABABAAABBBBBBAABAABABBBABABBAAABAAABABBBAAAA
CFD01	PZE-101118110	1	95.2	placed	1	144456252	AAABABAAABAAAABBABBBAAAABBAABAAABBBBBAAAABABABAAABBBBBBAABAABABBBABABBAAABAAABABBBAAAA
CFD01	PZE-101118148	1	95.2	placed	1	144560495	AAABABAAABAAAABBABBBAAAABBAABAAABBBBBAAAABABABAAABBBBBBAABAABABBBABABBAAABAAABABBBAAAA
CFD01	PZE-101118398	1	95.2	placed	1	145312340	AAABABAAABAAAABBABBBAAAABBAABAAABBBBBAAAABABABAAABBBBBBAABAABABBBABABBAAABAAABABBBAAAA
CFD01	PZE-101118612	1	95.2	placed	1	145859143	AAABABAAABAAAABBABBBAAAABBAABAAABBBBBAAAABABABAAABBBBBBAABAABABBBABABBAAABAAABABBBAAAA
CFD01	PZE-101118734	1	95.2	placed	1	146054113	AAABABAAABAAAABBABBBAAAABBAABAAABBBBBAAAABABABAAABBBBBBAABAABABBBABABBAAABAAABABBBAAAA
CFD01	PZE-101118763	1	95.2	placed	1	146120071	AAABABAAABA-AABBABBBAAAABBAAB-AABBBBBAAAABABABAAABBBBBBAABAABABBBABABBAAABAAABABBBAAAA
CFD01	PZE-101118816	1	95.2	placed	1	146248924	AAABABAAABAAAABBABBBAAAABBAABAAABBBBBAAAABABABAAABBBBBBAABAABABBBABABBAAABAAABABBBAAAA
CFD01	PZE-101118964	1	95.2	placed	1	146506786	AAABABAAABAAAABBABBBAAAABBAABAAABBBBBAAAABABABAAABBBBBBAABAABABBBABABBAAABAAABABBBAAAA
CFD01	PZE-101119153	1	95.2	placed	1	146850458	AAABABAAABAAAABBABBBAAAABBAABAAABBBBBAAAABABABAAABBBBBBAABAABABBBABABBAAABAAABABBBAAAA
CFD01	PZE-101119317	1	95.2	placed	1	147125809	AAABABAAABAAAABBABBBAAAABBAABAAABBBBBAAAABABABAAABBBBBBAABAABABBBABABBAAABAAABABBBAAAA
CFD01	PZE-101119342	1	95.2	placed	1	147205544	AAABABAAABAAAABBABBBAAAABBAABAAABBBBBAAAABABABAAABBBBBBAABAABABBBABABBAAABAAABABBBAAAA
CFD01	PZE-101119345	1	95.2	placed	1	147207031	AAABABAAABAAAABBABBBAAAABBAABAAABBBBBAAAABABABAAABBBBBBAABAABABBBABABBAAABAAABABBBAAAA
CFD01	PZE-101119511	1	95.2	placed	1	147709773	AAABABAAABAAAABBABBBAAAABBAABAAABBBBBAAAABABABAAABBBBBBAABAABABBBABABBAAABAAABABBBAAAA
CFD01	PZE-101120516	1	95.2	placed	1	148453754	AAABABAAABAAAABBABBBAAAABBAABAAABBBBBAAAABABABAAABBBBBBAABAABABBBABABBAAABAAABABBBAAAA
CFD01	PZE-101120831	1	95.2	placed	1	148756584	AAABABAAABAAAABBABBBAAAABBAABAAABBBBBAAAABABABAAABBBBBBAABAABABBBABABBAAABAAABABBBAAAA
CFD01	PZE-101121054	1	95.2	placed	1	149312404	AAABABAAABAAAABBABBBAAAABBAABAAABBBBBAAAABABABAAABBBBBBAABAABABBBABABBAAABAAABABBBAAAA
CFD01	PZE-101121061	1	95.2	placed	1	149313061	AAABABAAABAAAABBABBBAAAABBAABAAABBBBBAAAABABABAAABBBBBBAABAABABBBABABBAAABAAABABBBAAAA
CFD01	PZE-101121137	1	95.2	placed	1	149546385	AAABABAAABAAAABBABBBAAAABBAABAAABBBBBAAAABABABAAABBBBBBAABAABABBBABABBAAABAAABABBBAAAA
CFD01	PZE-101121148	1	95.2	placed	1	149550018	AAABABAAABAAAABBABBBAAAABBAABAAABBBBBAAAABABABAAABBBBBBAABAABABBBABABBAAABAAABABBBAAAA
CFD01	PZE-101121153	1	95.2	placed	1	149551885	AAABABAAABAAAABBABBBAAAABBAABAAABBBBBAAAABABABAAABBBBBBAABAABABBBABABBAAABAAABABBBAAAA
CFD01	PZE-101121172	1	95.2	placed	1	149596109	AAABABAAABAAAABBABBBAAAABBAABAAABBBBBAAAABABABAAABBBBBBAABAABABBBABABBAAABAAABABBBAAAA
CFD01	PZE-101121271	1	95.2	placed	1	149714558	AAABABAAABAAAABBABBBAAAABBAABAAABBBBBAAAABABABAAABBBBBBAABAABABBBABABBAAABAAABABBBAAAA
CFD01	PZE-101121447	1	95.2	placed	1	150179689	AAABABAAABAAAABBABBBAAAABBAABAAABBBBBAAAABABABAAABBBBBBAABAABABBBABABBAAABAAABABBBAAAA
CFD01	PZE-101121477	1	95.2	placed	1	150183087	AAABABAAABAAAABBABBBAAAABBAABAAABBBBBAAAABABABAAABBBBBBAABAABABBBABABBAAABAAABABBBAAAA
CFD01	PZE-101121511	1	95.2	placed	1	150225732	AAABA-AAABAAAABBABBBAAAABBAABAAABBBBBAAAABABABAAABBBBBBAABAABABBBABABBAAABAAABABBBAAAA
CFD01	PZE-101121678	1	95.2	placed	1	150499503	AAABABAAABAAAABBABBBAAAABBAABAAABBBBBAAAABABABAAABBBBBBAABAABABBBABABBAAABAAABABBBAAAA
CFD01	PZE-101121742	1	95.2	placed	1	150672221	AAABABAAABAAAABBABBBAAAABBAABAAABBBBBAAAABABABAAABBBBBBAABAABABBBABABBAAABAAABABBBAAAA
CFD01	PZE-101121829	1	95.2	placed	1	150714158	AAABABAAABAAAABBABBBAAAABBAABAAABBBBBAAAABABABAAABBBBBBAABAABABBBABABBAAABAAABABBBAAAA
CFD01	PZE-101121877	1	95.2	placed	1	150790280	AAABABAAABAAAABBABBBAAAABBAABAAABBBBBAAAABABABAAABBBBBBAABAABABBBA-ABBAAABAAABABBBAAAA
CFD01	PZE-101121953	1	95.2	placed	1	150867008	AAABABAAABAAAABBABBBAAAABBAABAAABBBBBAAAABABABAAABBBBBBAABAABABBBABABBAAABAAABABBBAAAA
CFD01	PZE-101121968	1	95.2	placed	1	150897155	AAABABAAABAAAABBABBBAAAABBAABAAABBBBBAAAABABABAAABBBBBBAABAABABBBABABBAAABAAABABBBAAAA
CFD01	PZE-101122041	1	95.2	placed	1	151025057	AAABABAAABAAAABBABBBAAAABBAABAAABBBBBAAAABABABAAABBBBBBAABAABABBBABABBAAABAAABABBBAAAA
CFD01	PZE-101122121	1	95.2	placed	1	151082816	AAABABAAABAAAABBABBBAAAABBAABAAABBBBBAAAABABABAAABBBBBBAABAABABBBABABBAAABAAABABBBAAAA
CFD01	PZE-101122482	1	95.2	placed	1	152108737	AAABABAAABAAAABBABBBAAAABBAABAAABBBBBAAAABABABAAABBBBBBAABAABABBBABABBAAABAAABABBBAAAA
CFD01	SYN11700	1	95.2	placed	1	140040449	AAABABAAABAAAABBABBBAAAABBAABAAABBBBBAAAABABABAAABBBBBBAABAABABBBABABBAAABAAABABBBAAAA
CFD01	SYN15325	1	95.2	placed	1	147200366	AAABABAAABAAAABBABBBAAAABBAABAAABBBBBAAAABABABAAABBBBBBAABAABABBBABABBAAABAAABABBBAAAA
CFD01	SYN21896	1	95.2	placed	1	103315679	AAABABAAABAAAABBABBBAAAABBAABAAABBBBBAAAABABABAAABBBBBBAABAABABBBABABBAAABAAABABBBAAAA
CFD01	SYN21987	1	95.2	placed	1	148455653	AAABABAAABAAAABBABBBAAAABBAABAAABBBBBAAAABABABAAABBBBBBAABAABABBBABABBAAABAAABABBBAAAA
CFD01	SYN241	1	95.2	placed	1	122472531	AAABABAAABAAAABBABBBAAAABBAABAAABBBBBAAAABABABAAABBBBBBAABAABABBBABABBAAABAAABABBBAAAA
CFD01	SYN2428	1	95.2	placed	1	144956844	AAABABAAABAAAABBABBBAAAABBAABAAABBBBBAAAABABABAAABBBBBBAABAABABBBABABBAAABAAABABBBAAAA
CFD01	SYN24403	1	95.2	placed	1	144425995	AAABABAAABAAAABBABBBAAAABBAABAAABBBBBAAAABABABAAABBBBBBAABAABABBBABABBAAABAAABABBBAAAA
CFD01	SYN27014	1	95.2	placed	1	151738653	AAABABAAABAAAABBABBBAAAABBAABAAABBBBBAAAABABABAAABBBBBBAABAABABBBABABBAAABAAABABBBAAAA
CFD01	SYN2804	1	95.2	placed	1	139790965	AAABABAAABAAAABBABBBAAAABBAABAAABBBBBAAAABABABAAABBBBBBAABAABABBBABABBAAABAAABABBBAAAA
CFD01	SYN29026	1	95.2	placed	1	149552371	AAABABAAABAAAABBABBBAAAABBAAB-AABBBBBAAAABABABAAABBBBBBAAB-ABABBBABABBAAABAAABABBBAAAA
CFD01	SYN29028	1	95.2	placed	1	149549217	AAABABAAABAAAABBABBBAAAABBAABAAABBBBBAAAABABABAAABBBBBBAABAABABBBABABBAAABAAABABBBAAAA
CFD01	SYN29031	1	95.2	placed	1	149550297	AAABABAAABAAAABBABBBAAAABBAABAAABBBBBAAAABABABAAABBBBBBAABAABABBBABABBAAABAAABABBBAAAA
CFD01	SYN29034	1	95.2	placed	1	149551440	AAABABAAABAAAABBABBBAAAABBAABAAABBBBBAAAABABABAAABBBBBBAABAABABBBABABBAAABAAABABBBAAAA
CFD01	SYN29212	1	95.2	placed	1	146159177	AAABABAAABAAAABBABBBAAAABBAABA-ABBBBBAAAABABABAAABBBBBBAABAABABBBABABBAAABAAABABBBAAAA
CFD01	SYN29799	1	95.2	placed	1	115406441	AAABABAAABAAAABBABBBAAAABBAABAAABBBBBAAAABABABAAABBBBBBAABAABABBBABABBAAABAAABABBBAAAA
CFD01	SYN29801	1	95.2	placed	1	115408720	AAABABAAABAAAABBABBBAAAABBAABAAABBBBBAAAABABABAAABBBBBBAABAABABBBABABBAAABAAABABBBAAAA
CFD01	SYN31332	1	95.2	placed	1	112639745	AAABABAAABAAAABBABBBAAAABBAABAAABBBBBAAAABABABAAABBBBBBAABAABABBBABABBAAABAAABABBBAAAA
CFD01	SYN32769	1	95.2	placed	1	111219051	AAABABAAABAAAABBABBBAAAABBAABAAABBBBBAAAABABABAAABBBBBBAABAABABBBABABBAAABAAABABBBAAAA
CFD01	SYN33283	1	95.2	placed	1	110637676	A-ABABAAABAAAABBABBBAAAABBAABAAABBBBBAAAABABABAAABB-BBBAABAABABBBABABBAAABAAABABBBAAAA
CFD01	SYN33284	1	95.2	placed	1	110639336	AAABABAAABAAAABBABBBAAAABBAABAAABBBBBAAAABABABAAABBBBBBAABAABABBBABABBAAABAAABABBBAAAA
CFD01	SYN34918	1	95.2	placed	1	147892941	AAABABAAABAAAABBABBBAAAABBAABAAABBBBBAAAABABABAAABBBBBBAABAABABBBABABBAAABAAABABBBAAAA
CFD01	SYN36500	1	95.2	placed	1	107447954	AAABABAAABAAAABBABBBAAAABBAABAAABBBBBAAAABABABAAABBBBBBAABAABABBBABABBAAABAAABABBBAAAA
CFD01	SYN36502	1	95.2	placed	1	107450994	AAABABAAABAAAABBABBBAAAABBAABAAABBBBBAAAABABABAAABBBBBBAABAABABBBABABBAAABAAABABBBAAAA
CFD01	SYN36728	1	95.2	placed	1	121496387	AAABABAAABAAAABBABBBAAAABBAABAAABBBBBAAAABABABAAABBBBBBAABAABABBBABABBAAABAAABABBBAAAA
CFD01	SYN38091	1	95.2	placed	1	105228953	AAABABAAABA-A-BBABBBAAAABBAABAAABBBBBAAAABABABAAABBBBBBAABAABABBBABABBAAABAAABABBBAAAA
CFD01	SYN38092	1	95.2	placed	1	105151407	AAABABAAABAAAABBABBBAAAABBAABAAABBBBBAAAABABABAAABBBBBBAABAABABBBABABBAAABAAABABBBAAAA
CFD01	SYN38093	1	95.2	placed	1	105151576	AAABABAAABAAAABBABBBAAAABBAABAAABBBBBAAAABABABAAABBBBBBAABAABABBBABABBAAABAAABABBBAAAA
CFD01	SYN38095	1	95.2	placed	1	105151578	AAABABAAABAAAABBABBBAAAABBAABAAABBBBBAAAABABABAAABBBBBBAABAABABBBABABBAAABAAABABBBAAAA
CFD01	SYN38633	1	95.2	placed	1	115183085	AAABABAAABAAAABBABBBAAAABBAABAAABBBBBAAAABABABAAABBBBBBAABAABABBBABABBAAABAAABABBBAAAA
CFD01	SYN5660	1	95.2	placed	1	148450519	AAABABAAABAAAABBABBBAAAABBAABAAABBBBBAAAABABABAAABBBBBBAABAABABBBABABBAAABAAABABBBAAAA
CFD01	SYN6569	1	95.2	placed	1	102583474	AAABABAAABAAAABBABBBAAAABBAABAAABBBBBAAAABABABAAABBBBBBAABAABABBBABABBAAABAAABABBBAAAA
CFD01	SYN8801	1	95.2	placed	1	145308284	AAABABAAABAAAABBABBBAAAABBAABAAABBBBBAAAABABABAAABBBBBBAABAABABBBABABBAAABAAABABBBAAAA
CFD01	SYNGENTA14486	1	95.2	placed	1	150478098	AAABABAAABAAAABBABBBAAAABBAABAAABBBBBAAAABABABAAABBBBBBAABAABABBBABABBAAABAAABABBBAAAA
CFD01	SYNGENTA14494	1	95.2	placed	1	150477894	AAABABAAABAAAABBABBBAAAABBAABAAABBBBBAAAABABABAAABBBBBBAABAABABBBABABBAAABAAABABBBAAAA
CFD01	SYN11702	1	95.2000000000001	frame	1	140050315	AAABABAAABAAAABBABBBAAAABBAABAAABBBBBAAAABABABAAABBBBBBAABAABABBBABABBAAABAAABABBBAAAA
CFD01	PZE-101122854	1	96.4	placed	1	153696605	AAABABAAABAAAABBABBBAAAABBAABAAABBBBBAAAABABABAAABBBABBAABAABABBBABABBAAABAAABABBBAAAA
CFD01	PZE-101122861	1	96.4	placed	1	153696898	AAABABAAABAAAABBABBBAAAABBAABAAABBBBBAAAABABABAAABBBABBAABAABABBBABABBAAABAAABABBBAAAA
CFD01	PZE-101123156	1	96.4	placed	1	154153417	AAABABAAABAAAABBABBBAAAABBAABAAABBBBBAAAABABABAAABBBABBAABAABABBBA-ABBAAABAAABABBBAAAA
CFD01	PZE-101123171	1	96.4	placed	1	154159228	AAABABAAABAAAABBABBBAAAABBAABAAABBBBBAAAABABABAAABBBABBAABAABABBBABABBAAABAAABABBBAAAA
CFD01	PZE-101123210	1	96.4	placed	1	154313077	AAABABAAABAAAABBABBBAAAABBAABAAABBBBBAAAABABABAAABBBABBAABAABABBBABABBAAABAAABABBBAAAA
CFD01	PZE-101123232	1	96.4	placed	1	154318194	AAABABAAABAAAABBABBBAAAABBAABAAABBBBBAAAABABABAAABBBABBAABAABABBBABABBAAABAAABABBBAAAA
CFD01	PZE-101123337	1	96.4	placed	1	154506274	AAABABAAABAAAABBABBBAAAABBAABAAABBBBBAAAABABABAAABBBABBAABAABABBBABABBAAABAAABABBBAAAA
CFD01	PZE-101123479	1	96.4	placed	1	154773707	AAABABAAABAAAABBABBBAAAABBAABAAABBBBBAAAABABABAAABBBABBAABAABABBBABABBAAABAAABABBBAAAA
CFD01	PZE-101123526	1	96.4	placed	1	154792679	AAABABAAABAAAABBABBBAAAABBAABAAABBBBBAAAABABABAAABBBABBAABAABABBBABABBAAABAAABABBBAAAA
CFD01	PZE-101123553	1	96.4	placed	1	154875899	AAABABAAABAAAABBABBBAAAABBAABAAABBBBBAAAABABABAAABBBABBAABAABABBBABABBAAABAAABABBBAAAA
CFD01	PZE-101123620	1	96.4	placed	1	154955224	AAABABAAABAAAABBABBBAAAABBAABAAABBBBBAAAABABABAAABBBABBAABAABABBBABABBAAABAAABABBBAAAA
CFD01	PZE-101123702	1	96.4	placed	1	155004012	AAABABAAABAAAABBABBBAAAABBAABAAABBBBBAAAABABABAAABBBABBAABAABABBBABABBAAABAAABABBBAAAA
CFD01	PZE-101123927	1	96.4	placed	1	155196958	AAABABAAABAAAABBABBBAAAABBAABAAABBBBBAAAABABABAAABBBABBAABAABABBBABABBAAABAAABABBBAAAA
CFD01	PZE-101123982	1	96.4	placed	1	155411924	AAABABAAABA-A-BB-BBBAA-ABBAAB--ABBBBBAAAABABABAAABBBABBAABAABABBB-BABBAAABAAABABBBAAAA
CFD01	PZE-101124014	1	96.4	placed	1	155428248	AAABABAAABAAAABBABBBAAAABBAABAAABBBBBAAAABABABAAABBBABBAABAABABBBABABBAAABAAABABBBAAAA
CFD01	PZE-101124069	1	96.4	placed	1	155619912	AAABABAAABAAAABBABBBAAAABBAABAAABBBBBAAAABABABAAABBBABBAABAABABBBABABBAAABAAABABBBAAAA
CFD01	PZE-101124105	1	96.4	placed	1	155632781	AAABABAAABAAAABBABBBAAAABBAABAAABBBBBAAAABABABAAABBBABBAABAABABBBABABBAAABAAABABBBAAAA
CFD01	PZE-101124161	1	96.4	placed	1	155676868	AAABABAAABAAAABBABBBAAAABBAABAAABBBBBAAAABABABAAABBBABBAABAABABBBABABBAAABAAABABBBAAAA
CFD01	PZE-101124166	1	96.4	placed	1	155679711	AAABABAAABAAAABBABBBAAAABBAABAAABBBBBAAAABABABAAABBBABBAABAABABBBABABBAAABAAABABBBAAAA
CFD01	PZE-101124167	1	96.4	placed	1	155680182	AAABABAAABAAAABBABBBAAAABBAABAAABBBBBAAAABABABAAABBBABBAABAABABBBABABBAAABAAABABBBAAAA
CFD01	PZE-101124180	1	96.4	placed	1	155872627	AAABABAAABAAAABBABBBAAAABBAABAAABBBBBAAAABABABAAABBBABBAABAABABBBABABBAAABAAABABBBAAAA
CFD01	PZE-101124182	1	96.4	placed	1	155872737	AAABABAAABAAAABBABBBAAAABBAABAAABBBBBAAAABABABAAABBBABBAABAABABBBABABBAAABAAABABBBAAAA
CFD01	PZE-101124210	1	96.4	placed	1	155891557	AAABABAAABAAAABBABBBAAAABBAABAAABBBBBAAAABABABAAABBBABBAABAABABBBABABBAAABAAABABBBAAAA
CFD01	PZE-101124229	1	96.4	placed	1	155926879	AAABABAAABAAAABBABBBAAAABBAABAAABBBBBAAAABABABAAABBBABBAABAABABBBA-ABBAAABAAABABBBAAAA
CFD01	PZE-101124231	1	96.4	placed	1	155927056	AAABABAAABAAAABBABBBAAAABBAABAAABBBBBAAAABABABAAABBBABBAABAABABBBABABBAAABAAABABBBAAAA
CFD01	PZE-101124255	1	96.4	placed	1	155933928	AAABABAAABAAAABBABBBAAAABBAABAAABBBBBAAAABABABAAABBBABBAABAABABBBABABBAAABAAABABBBAAAA
CFD01	PZE-101124316	1	96.4	placed	1	156105500	AAABABAAABAAAABBABBBAAAABBAABAAABBBBBAAAABABABAAABBBABBAABAABABBBABABBAAABAAABABBBAAAA
CFD01	PZE-101124387	1	96.4	placed	1	156212192	AAABABAAABAAA-BB-BBBAAAABBAABA-ABBBBBA-AABABABAAABBBABBAABAABABBBABABBAAABAAABABBBAAAA
CFD01	PZE-101124388	1	96.4	placed	1	156215338	AAABABAAABAAAABBABBBAAAABBAABAAABBBBBAAAABABABAAABBBABBAABAABABBBABABBAAABAAABABBBAAAA
CFD01	PZE-101124424	1	96.4	placed	1	156217012	AAABABAAABAAAABBABBBAAAABBAABAAABBBBBAAAABABABAAABBBABBAABAABABBBABABBAAABAAABABBBAAAA
CFD01	PZE-101124566	1	96.4	placed	1	156537741	AAABABAAABAAAABBABBBAAAABBAABAAABBBBBAAAABABABAAABBBABBAABAABABBBABABBAAABAAABABBBAAAA
CFD01	PZE-101124568	1	96.4	placed	1	156539020	AAABABAAABAAAABBABBBAAAABBAABAAABBBBBAAAABABABAAABBBABBAABAABABBBABABBAAABAAABABBBAAAA
CFD01	PZE-101124650	1	96.4	placed	1	156816416	AAABABAAABAAAABBABBBAAAABBAABAAABBBBBAAAABABABAAABBBABBAABAABABBBABABBAAABAAABABBBAAAA
CFD01	PZE-101124687	1	96.4	placed	1	156960729	AAABABAAABAAAABBABBBAAAABBAABAAABBBBBAAAABABABAAABBBABBAABAABABBBABABBAAABAAABABBBAAAA
CFD01	PZE-101124718	1	96.4	placed	1	156997164	AAABABAAABAAAABBABBBAAAABBAABAAABBBBBAAAABABABAAABBBABBAABAABABBBA-ABBAAABAAABABBBAAAA
CFD01	PZE-101124740	1	96.4	placed	1	157053791	AAABABAAABAAAABBABBBAAAABBAABAAABBBBBAAAABABABAAABBBABBAABAABABBBABABBAAABAAABABBBAAAA
CFD01	PZE-101124755	1	96.4	placed	1	157054877	AAABABAAABAAAABBABBBAAAABBAABAAABBBBBAAAABABABAAABBBABBAABAABABBBABABBAAABAAABABBBAAAA
CFD01	PZE-101124764	1	96.4	placed	1	157066587	AAABABAAABAAAABBABBBAAAABBAABAAABBBBBAAAABABABAAABBBABBAABAABABBBABABBAAABAAABABBBAAAA
CFD01	PZE-101124766	1	96.4	placed	1	157067642	AAABABAAABAAAABBABBBAAAABBAABAAABBBBBAAAABABABAAABBBABBAABAABABBBABABBAAABAAABABBBAAAA
CFD01	PZE-101124789	1	96.4	placed	1	157128595	AAABABAAABAAAABBABBBAAAABBAABAAABBBBBAAAABABABAAABBBABBAABAABABBBABABBAAABAAABABBBAAAA
CFD01	PZE-101124795	1	96.4	placed	1	157131349	AAABABAAABAAAABBABBBAAAABBAABAAABBBBBAAAABABABAAABBBABBAABAABABBBABABBAAABAAABABBBAAAA
CFD01	PZE-101124798	1	96.4	placed	1	157133417	AAABABAAABAAAABBABBBAAAABBAABAAABBBBBAAAABABABAAABBBABBAABAABABBBABABBAAABAAABABBBAAAA
CFD01	PZE-101124813	1	96.4	placed	1	157135261	AAABABAAABAAAABBABBBAAAABBAABAAABBBBBAAAABABABAAABBBABBAABAABABBBABABBAAABAAABABBBAAAA
CFD01	PZE-101124847	1	96.4	placed	1	157178959	AAABABAAABAAAABBABBBAAAABBAABAAABBBBBAAAABABABAAABBBABBAABAABABBBABABBAAABAAABABBBAAAA
CFD01	PZE-101124849	1	96.4	placed	1	157179659	AAABABAAABAAAABBABBBAAAABBAABAAABBBBBAAAABABABAAABBBABBAABAABABBBABABBAAABAAABABBBAAAA
CFD01	PZE-101124882	1	96.4	placed	1	157233741	AAABABAAABAAAABBABBBAAAABBAABAAABBBBBAAAABABABAAABBBABBAABAABABBBABABBAAABAAABABBBAAAA
CFD01	PZE-101124893	1	96.4	placed	1	157238557	AAABABAAABAAAABBABBBAAAABBAABAAABBBBBAAAABABABAAABBBABBAABAABABBBABABBAAABAAABABBBAAAA
CFD01	PZE-101124894	1	96.4	placed	1	157238602	AAABABAAABAAAABBABBBAAAABBAABAAABBBBBAAAABABABAAABBBABBAABAABABBBABABBAAABAAABABBBAAAA
CFD01	PZE-101124927	1	96.4	placed	1	157240593	AAABABAAABAAAABBABBBAAAABBAABAAABBBBBAAAABABABAAABBBABBAABAABABBBABABBAAABAAABABBBAAAA
CFD01	PZE-101124940	1	96.4	placed	1	157241225	AAABABAAABAAAABBABBBAAAABBAABAAABBBBBAAAABABABAAABBBABBAABAABABBBABABBAAABAAABABBBAAAA
CFD01	PZE-101125096	1	96.4	placed	1	157908755	AAABABAAABAAAABBABBBAAAABBAABAAABBBBBAAAABABABAAABBBABBAABAABABBBABABBAAABAAABABBBAAAA
CFD01	PZE-101125101	1	96.4	placed	1	157912220	AAABABAAABAAAABBABBBAAAABBAABAAABBBBBAAAABABABAAABBBABBAABAABABBBABABBAAABAAABABBBAAAA
CFD01	PZE-101125115	1	96.4	placed	1	157913005	AAABABAAABAAAABBABBBAAAABBAABAAABBBBBAA-ABABABAAABBBABBAABAABABBBABABBAAABAAABABBBAAAA
CFD01	PZE-101125163	1	96.4	placed	1	158004739	AAABABAAABAAAABBABBBAAAABBAABAAABBBBBAAAABABABAAABBBABBAABAABABBBABABBAAABAAABABBBAAAA
CFD01	PZE-101125194	1	96.4	placed	1	158011202	AAABABAAABAAAABBABBBAAAABBAABAAABBBBBAAAABABABAAABBBABBAABAABABBBABABBAAABAAABABBBAAAA
CFD01	PZE-101125237	1	96.4	placed	1	158184191	AAABABAAABAAAABBABBBAAAABBAABAAABBBBBAAAABABABAAABBBABBAABAABABBBABABBAAABAAABABBBAAAA
CFD01	PZE-101125249	1	96.4	placed	1	158189136	AAABABAAABAAAABBABBBAAAABBAABAAABBBBBAAAABABABAAABBBABBAABAABABBBABABBAAABAAABABBBAAAA
CFD01	PZE-101125420	1	96.4	placed	1	158421534	AAABABAAABAAAABBABBBAAAABBAABAAABBBBBAAAABABABAAABBBABBAABAABABBBABABBAAABAAABABBBAAAA
CFD01	PZE-101125549	1	96.4	placed	1	158632936	AAABABAAABAAAABBABBBAAAABBAABAAABBBBBAAAABABABAAABBBABBAABAABABBBABABBAAABAAABABBBAAAA
CFD01	PZE-101125562	1	96.4	placed	1	158634216	AAABABAAABAAAABBABBBAAAABBAABAAABBBBBAAAABABABAAABBBABBAABAABABBBABABBAAABAAABABBBAAAA
CFD01	PZE-101125972	1	96.4	placed	1	159350436	AAABABAAABAAAABBABBBAAAABBAABAAABBBBBAAAABABABAAABBBABBAABAABABBBABABBAAABAAABABBBAAAA
CFD01	PZE-101126115	1	96.4	placed	1	159542178	AAABABAAABAAAABBABBBAAAABBAABAAABBBBBAAAABABABAAABBBABBAABAABABBBABABBAAABAAABABBBAAAA
CFD01	PZE-101126132	1	96.4	placed	1	159545297	AAABABAAABAAAABBABBBAAAABBAABAAABBBBBAAAABABABAAABBBABBAABAABABBBABABBAAABAAABABBBAAAA
CFD01	PZE-101126221	1	96.4	placed	1	159758006	AAABABAAABAAAABBABBBAAAABBAABAAABBBBBAAAABABABAAABBBABBAABAABABBBABABBAAABAAABABBBAAAA
CFD01	PZE-101126355	1	96.4	placed	1	160001633	AAABABAAABAAAABBABBBAAAABBAABAAABBBBBAAAABABABAAABBBABBAABAABABBBABABBAAABAAABABBBAAAA
CFD01	PZE-101126359	1	96.4	placed	1	160001822	AAABABAAABAAAABBABBBAAAABBAABAAABBBBBAAAABABABAAABBBABBAABAABABBBA-ABBAAABAAABABBBAAAA
CFD01	PZE-101126373	1	96.4	placed	1	160009167	AAABABAAABAAAABBABBBAAAABBAABAAABBBBBAAAABABABAAABBBABBAABAABABBBABABBAAABAAABABBBAAAA
CFD01	PZE-101126587	1	96.4	placed	1	160310831	AAABABAAABAAAABBABBBAAAABBAABAAABBBBBAAAABABABAAABBBABBAABAABABBBABABBAAABAAABABBBAAAA
CFD01	PZE-101126678	1	96.4	placed	1	160572889	AAABABAAABAAAABBABBBAAAABBAABAAABBBBBAAAABABABAAABBBABBAABAABABBBABABBAAABAAABABBBAAAA
CFD01	PZE-101126683	1	96.4	placed	1	160592275	AAABABAAABAAAABBABBBAAAABBAABAAABBBBBAAAABABABAAABBBABBAABAABABBBABABBAAABAAABABBBAAAA
CFD01	PZE-101126806	1	96.4	placed	1	160856106	AAABABAAABAAAABBABBBAAAABBAABAAABBBBBAAAABABABAAABBBABBAABAABABBBABABBAAABAAABABBBAAAA
CFD01	PZE-101126882	1	96.4	placed	1	160817659	AAABABAAABAAAABBABBBAAAABBAABAAABBBBBAAAABABABAAABBBABBAABAABABBBABABBAAABAAABABBBAAAA
CFD01	PZE-101126954	1	96.4	placed	1	160948965	AAABABAAABAAAABBABBBAAAABBAABAAABBBBBAAAABABABAAABBBABBAABAABABBBABABBAAABAAABABBBAAAA
CFD01	PZE-101126959	1	96.4	placed	1	160950194	AAABA-AAABAAAA--ABBBAAAABBAABAAABBBBBAAAABABABAAABB-ABBAABAABABBBABABBAAABAAABABBBAAAA
CFD01	PZE-101126993	1	96.4	placed	1	160995382	AAABABAAABAAAABBABBBAAAABBAABAAABBBBBAAAABABABAAABBBABBAABAABABBBABABBAAABAAABABBBAAAA
CFD01	PZE-101127171	1	96.4	placed	1	161228423	AAABABAAABAAAABBABBBAAAABBAABAAABBBBBAAAABABABAAABBBABBAABAABABBBABABBAAABAAABABBBAAAA
CFD01	PZE-101127210	1	96.4	placed	1	161614459	AAABABAAABAAAABBABBBAAAABBAABAAABBBBBAAAABABABAAABBBABBAABAABABBBABABBAAABAAABABBBAAAA
CFD01	PZE-101127225	1	96.4	placed	1	161614964	AAABABAAABAAAABBABBBAAAABBAABAAABBBBBAAAABABABAAABBBABBAABAABABBBABABBAAABAAABABBBAAAA
CFD01	PZE-101127345	1	96.4	placed	1	161707888	AAABABAAABAAAABBABBBAAAABBAABAAABBBBBAAAABABABAAABBBABBAABAABABBBABABBAAABAAABABBBAAAA
CFD01	PZE-101127434	1	96.4	placed	1	161817654	AAABABAAABAAAABBABBBAAAABBAABAAABBBBBAAAABABABAAABBBABBAABAABABBBA-ABBAAABAAABABBBAAAA
CFD01	PZE-101127872	1	96.4	placed	1	162423440	AAABABAAABAAAABBABBBAAAABBAABAAABBBBBAAAABABABAAABBBABBAABAABABBBABABBAAABAAABABBBAAAA
CFD01	PZE-101127874	1	96.4	placed	1	162423590	AAABABAAABAAAABBABBBAAAABBAABAAABBBBBAAAABABABAAABBBABBAABAABABBBABABBAAABAAABABBBAAAA
CFD01	PZE-101127876	1	96.4	placed	1	162423654	AAABABAAABAAAABBABBBAAAABBAABAAABBBBBAAAABABABAAABBBABBAABAABABBBABABBAAABAAABABBBAAAA
CFD01	PZE-101127891	1	96.4	placed	1	162427809	AAABABAAABAAAABBABBBAAAABBAABAAABBBBBAAAABABABAAABBBABBAABAABABBBABABBAAABAAABABBBAAAA
CFD01	PZE-101128051	1	96.4	placed	1	162542042	AAABABAAABAAAABBABBBAAAABBAABAAABBBBBAAAABABABAAABBBABBAABAABABBBABABBAAABAAABABBBAAAA
CFD01	SYN18204	1	96.4	placed	1	157233234	AAABABAAABAAAABBABBBAAAABBAABAAABBBBBAAAABABABAAABBBABBAABAABABBBABABBAAABAAABABBBAAAA
CFD01	SYN2044	1	96.4	placed	1	154954567	AAABABAAABAAAABBABBBAAAABBAABAAABBBBBAAAABABABAAABBBABBAABAABABBBABABBAAABAAABABBBAAAA
CFD01	SYN28965	1	96.4	placed	1	160819237	AAABABAAABAAAABBABBBAAAABBAABAAABBBBBAAAABABABAAABBBABBAABAABABBBABABBAAABAAABABBBAAAA
CFD01	SYN28967	1	96.4	placed	1	160810627	AAABABAAABAAAABBABBBAAAABBAABAAABBBBBAAAABABABAAABBBABBAABAABABBBABABBAAABAAABABBBAAAA
CFD01	SYN36885	1	96.4	placed	1	155194840	AAABABAAABAAAABBABBBAAAABBAABAAABBBBBAAAABABABAAABBBABBAABAABABBBABABBAAABAAABABBBAAAA
CFD01	SYN384	1	96.4	placed	1	162408409	AAABABAAABAAAABBABBBAAAABBAABAAABBBBBAAAABABABAAABBBABBAABAABABBBABABBAAABAAABABBBAAAA
CFD01	SYN8598	1	96.4	placed	1	162428193	AAABABAAABAAAABBABBBAAAABBAABAAABBBBBAAAABABABAAABBBABBAABAABABBBABABBAAABAAABABBBAAAA
CFD01	SYN8603	1	96.4	placed	1	162429040	AAABABAAABAAAABBABBBAAAABBAABAAABBBBBAAAABABABAAABBBABBAABAABABBBABABBAAABAAABABBBAAAA
CFD01	SYN8604	1	96.4	placed	1	162429037	AAABABAAABAAAABBABBBAAAABBAABAAABBBBBAAAABABABAAABBBABBAABAABABBBABABBAAABAAABABBBAAAA
CFD01	PZE-101122914	1	96.4000000000001	frame	1	153748308	AAABABAAABAAAABBABBBAAAABBAABAAABBBBBAAAABABABAAABBBABBAABAABABBBABABBAAABAAABABBBAAAA
CFD01	PZE-101128201	1	97.6	placed	1	163006813	AAABA-AAABAAAABBABBBAAAABBAABAAABBBBBAAAABABABAAABBBABBAABABBABBBA-ABBAAABAAABABBBAAAA
CFD01	PZE-101128372	1	97.6000000000001	frame	1	163384058	AAABA-AAABAAAABBAB-BAAAABBAABAAABBBBBAAAABABABAAABBBABBAABABBABBBABABBAAABAAABABBBAAAA
CFD01	PZA02135.2	1	100	placed	1	166710815	AAABABAAABAAAABBABBBAAAABBAABAAABBBBBAAAABABABAAABBBABBAABABBBBBAABABBAAABAAABABBBAAAA
CFD01	PZE-101129057	1	100	frame	1	164556608	AAABABAAABAAAABBABBBAAAABBAABAAABBBBBAAAABABABAAABBBABBAABABBBBBAABABBAAABAAABABBBAAAA
CFD01	PZE-101129085	1	100	placed	1	164628761	AAABABAAABAAAABBABBBAAAABBAABAAABBBBBAAAABABABAAABBBABBAABABBBBBAABABBAAABAAABABBBAAAA
CFD01	PZE-101129119	1	100	placed	1	164640160	AAABABAAABAAAABBABBBAAAABBAABAAABBBBBAAAABABABAAABBBABBAABABBBBBAABABBAAABAAABABBBAAAA
CFD01	PZE-101129122	1	100	placed	1	164640216	AAABABAAABAAAABBABBBAAAABBAABAAABBBBBAAAABABABAAABBBABBAABABBBBBAABABBAAABAAABABBBAAAA
CFD01	PZE-101129154	1	100	placed	1	164647537	AAABABAAABAAAABBABBBAAAABBAABAAABBBBBAA-ABABABAAABBBABBAABABBBBBAABABBAAABAAABABBBAAAA
CFD01	PZE-101129171	1	100	placed	1	164649424	AAABABAAABAAAABBABBBAAAABBAABAAABBBBBAAAABABABAAABBBABBAABABBBBBAABABBAAABAAABABBBAAAA
CFD01	PZE-101129172	1	100	placed	1	164649449	AAABA-AAABAAAA-BAB-BAAAA-BAABAAABBBBBAAAABABABAAABBBABBAABABBBBBAABABBAAABAAABABBBAAAA
CFD01	PZE-101129194	1	100	placed	1	164776976	AAABABAAABAAAABBABBBAAAABBAABAAABBBBBAAAABABABAAABBBABBAABABBBBBAABABBAAABAAABABBBAAAA
CFD01	PZE-101129195	1	100	placed	1	164776754	AAABABAAABAAAABBABBBAAAABBAABAAABBBBBAAAABABABAAABBBABBAABABBBBBAABABBAAABAAABABBBAAAA
CFD01	PZE-101129290	1	100	placed	1	164950872	AAABABAAABAAAABBABBBAAAABBAABAAABBBBBAAAABABABAAABBBABBAABABBBBBAABABBAAABAAABABBBAAAA
CFD01	PZE-101129304	1	100	placed	1	164954939	AAABABAAABAAAABBABBBAAAABBAABAAABBBBBAAAABABABAAABBBABBAABABBBBBAABABBAAABAAABABBBAAAA
CFD01	PZE-101129358	1	100	placed	1	165074310	AAABABAAABAAAABBABBBAAAABBAABAAABBBBBAAAABABABAAABBBABBAABABBBBBAABABBAAABAAABABBBAAAA
CFD01	PZE-101129465	1	100	placed	1	165231088	AAABABAAABAAAABBABBBAAAABBAABAAABBBBBAAAABABABAAABBBABBAABABBBBBAABABBAAABAAABABBBAAAA
CFD01	PZE-101129486	1	100	placed	1	165249364	AAABABAAABAAAABBABBBAAAABBAABAAABBBBBAAAABABABAAABBBABBAABABBBBBAABABBAAABAAABABBBAAAA
CFD01	PZE-101129562	1	100	placed	1	165405751	AAABABAAABAAAABBABBBAAAABBAABAAABBBBBAAAABABABAAABBBABBAABABBBBBAABABBAAABAAABABBBAAAA
CFD01	PZE-101129563	1	100	placed	1	165405993	AAABABAAABAAAABBABBBAAAABBAABAAABBBBBAAAABABABAAABBBABBAABABBBBBAABABBAAABAAABABBBAAAA
CFD01	PZE-101129564	1	100	placed	1	165406048	AAABABAAABAAAABBABBBAAAABBAABAAABBBBBAAAABABABAAABBBABBAABABBBBBAABABBAAABAAABABBBAAAA
CFD01	PZE-101129569	1	100	placed	1	165406632	AAABABAAABAAAABBABBBAAAABBAABAAABBBBBAAAABABABAAABBBABBAABABBBBBAABABBAAABAAABABBBAAAA
CFD01	PZE-101129570	1	100	placed	1	165406723	AAABABAAABAAAABBABBBAAAABBAABAAABBBBBAAAABABABAAABBBABBAABABBBBBAABABBAAABAAABABBBAAAA
CFD01	PZE-101129632	1	100	placed	1	165513885	AAABABAAABAAAABBABBBAAAABBAABAAABBBBBAAAABABABAAABBBABBAABABBBBBAABABBAAABAAABABBBAAAA
CFD01	PZE-101129681	1	100	placed	1	165618262	AAABABAAABAAAABBABBBAAAABBAABAAABBBBBAAAABABABAAABBBABBAABABBBBBAABABBAAABAAABABBBAAAA
CFD01	PZE-101129936	1	100	placed	1	166059856	AAABABAAABAAAABBABBBAAAABBAABAAABBBBBAAAABABABAAABBBABBAABABBBBBAABABBAAABAAABABBBAAAA
CFD01	PZE-101130082	1	100	placed	1	166382810	AAABABAAABAAAABBABBBAAAABBAABAAABBBBBAAAABABABAAABBBABBAABABBBBBAABABBAAABAAABABBBAAAA
CFD01	PZE-101130083	1	100	placed	1	166382885	AAABABAAABAAAABBABBBAAAABBAABAAABBBBBAAAABABABAAABBBABBAABABBBBBAABABBAAABAAABABBBAAAA
CFD01	PZE-101130084	1	100	placed	1	166382984	AAABABAAABAAAABBABBBAAAABBAABAAABBBBBAAAABABABAAABBBABBAABABBBBBAABABBAAABAAABABBBAAAA
CFD01	PZE-101130085	1	100	placed	1	166383473	AAABABAAABAAAABBABBBAAAABBAABAAABBBBBAAAABABABAAABBBABBAABABBBBBAABABBAAABAAABABBBAAAA
CFD01	PZE-101130086	1	100	placed	1	166383609	AAABA-AAABAAAABBAB-BAAAA-BAABAAABBBBBAAAABABABAAABB-ABBAABABBBB-AABABBAAABAAABABBBAAAA
CFD01	PZE-101130117	1	100	placed	1	166409951	AAABABAAABAAAABBABBBAAAABBAABAAABBBBBAAAABABABAAABBBABBAABABBBBBAABABBAAABAAABABBBAAAA
CFD01	PZE-101130197	1	100	placed	1	166711740	AAABABAAABAAAABBABBBAAAABBAABAAABBBBBAAAABABABAAABBBABBAABABBBBBAABABBAAABAAABABBBAAAA
CFD01	PZE-101130212	1	100	placed	1	166716107	AAABABAAABAAAABBABBBAAAABBAABAAABBBBBAAAABABABAAABBBABBAABABBBBBAABABBAAABAAABABBBAAAA
CFD01	PZE-101130213	1	100	placed	1	166717182	AAABABAAABAAAABBABBBAAAABBAABAAABBBBBAAAABABABAAABBBABBAABABBBBBAABABBAAABAAABABBBAAAA
CFD01	PZE-101130243	1	100	placed	1	166667484	AAABABAAABAAAABBABBBAAAABBAABAAABBBBBAAAABABABAAABBBABBAABABBBBBAA-ABBAAABAAABABBBAAAA
CFD01	PZE-101130292	1	100	placed	1	166768176	AAABABAAABAAAABBABBBAAAABBAABAAABBBBBAAAABABABAAABBBABBAABABBBBBAABABBAAABAAABABBBAAAA
CFD01	PZE-101130303	1	100	placed	1	166770694	AAABABAAABAAAABBABBBAAAABBAABAAABBBBBAAAABABABAAABBBABBAABABBBBBAABABBAAABAAABABBBAAAA
CFD01	PZE-101130420	1	100	placed	1	166808538	AAABABAAABAAAABBABBBAAAABBAABAAABBBBBAAAABABABAAABBBABBAABABBBBBAABABBAAABAAABABBBAAAA
CFD01	PZE-101130423	1	100	placed	1	166809652	AAABABAAABAAAABBABBBAAAABBAABAAABBBBBAAAABABABAAABBBABBAABABBBBBAABABBAAABAAABABBBAAAA
CFD01	PZE-101130424	1	100	placed	1	166809762	AAABABAAABAAAABBABBBAAAABBAABAAABBBBBAAAABABABAAABBBABBAABABBBBBAABABBAAABAAABABBBAAAA
CFD01	PZE-101130497	1	100	placed	1	166924815	AAABABAAABAAAABBABBBAAAABBAABAAABBBBBAAAABABABAAABBBABBAABABBBBBAABABBAAABAAABABBBAAAA
CFD01	PZE-101130533	1	100	placed	1	166928284	AAABABAAABAAAABBABBBAAAABBAABAAABBBBBAAAABABABAAABBBABBAABABBBBBAABABBAAABAAABABBBAAAA
CFD01	PZE-101130549	1	100	placed	1	166962830	AAABABAAABAAAABBABBBAAAABBAABAAABBBBBAAAABABABAAABBBABBAABABBBBBAABABBAAABAAABABBBAAAA
CFD01	PZE-101130662	1	100	placed	1	167206839	AAABABAAABAAAABBABBBAAAABBAABAAABBBBBAAAABABABAAABBBABBAABABBBBBAABABBAAABAAABABBBAAAA
CFD01	PZE-101130712	1	100	placed	1	167334219	AAABABAAABAAAABBAB-BAAAABBAABAAABBBBBAAAABABABAAABBBABBAABABBBBBAABABBAAABAAABABBBAAAA
CFD01	PZE-101131196	1	100	placed	1	168415551	AAABABAAABAAAABBABBBAAAABBAABAAABBBBBAAAABABABAAABBBABBAABABBBBBAABABBAAABAAABABBBAAAA
CFD01	PZE-101131233	1	100	placed	1	168428203	AAABABAAABAAAABBABBBAAAABBAABAAABBBBBAAAABABABAAABBBABBAABABBBBBAABABBAAABAAABABBBAAAA
CFD01	PZE-101131782	1	100	placed	1	169985072	AAABABAAABAAAABBABBBAAAABBAABAAABBBBBAAAABABABAAABBBABBAABABBBBBAABABBAAABAAABABBBAAAA
CFD01	PZE-101131783	1	100	placed	1	169985138	AAABABAAABAAAABBABBBAAAABBAABAAABBBBBAAAABABABAAABBBABBAABABBBBBAABABBAAABAAABABBBAAAA
CFD01	PZE-101131784	1	100	placed	1	169985183	AAABABAAABAAAABBABBBAAAABBAABAAABBBBBAAAABABABAAABBBABBAABABBBBBAABABBAAABAAABABBBAAAA
CFD01	PZE-101131788	1	100	placed	1	169988313	AAABABAAABAAAABBABBBAAAABBAABAAABBBBBAAAABABABAAABBBABBAABABBBBBAABABBAAABAAABABBBAAAA
CFD01	PZE-101131871	1	100	placed	1	170057460	AAABABAAABAAAABBABBBAAAABBAABAAABBBBBAAAABABABAAABBBABBAABABBBBBAABABBAAABAAABABBBAAAA
CFD01	PZE-101131917	1	100	placed	1	170192093	AAABABAAABAAAABBABBBAAAABBAABAAABBBBBAAAABABABAAABBBABBAABABBBBBAABABBAAABAAABABBBAAAA
CFD01	PZE-101131919	1	100	placed	1	170192401	AAABABAAABAAAABBABBBAAAABBAABAAABBBBBAAAABABABAAABBBABBAABABBBBBAABABBAAABAAABABBBAAAA
CFD01	SYN23681	1	100	placed	1	167002094	AAABABAAABAAAABBABBBAAAABBAABAAABBBBBAAAABABABAAABBBABBAABABBBBBAABABBAAABAAABABBBAAAA
CFD01	SYN29501	1	100	placed	1	165408568	AAABABAAABAAAABBABBBAAAABBAABAAABBBBBAAAABABABAAABBBABBAABABBBBBAABABBAAABAAABABBBAAAA
CFD01	SYN29508	1	100	placed	1	165406390	AAABABAAABAAAABBABBBAAAABBAABAAABBBBBAAAABABABAAABBBABBAABABBBBBAABABBAAABAAABABBBAAAA
CFD01	SYN29511	1	100	placed	1	165406216	AAABABAAABAAAABBABBBAAAABBAABAAABBBBBAAAABABABAAABBBABBAABABBBBBAABABBAAABAAABABBBAAAA
CFD01	SYN29512	1	100	placed	1	165406591	AAABABAAABAAAABBABBBAAAABBAABAAABBBBBAAAABABABAAABBBABBAABABBBBBAABABBAAABAAABABBBAAAA
CFD01	PZE-101132120	1	101.2	placed	1	170475870	AAABABAAABAAAABBABBBAAAABBAABAAABBBBBAAAABABABAAABBBABBAABABBBBBAABABBAAABBAABABBBAAAA
CFD01	PZE-101132160	1	101.2	placed	1	170526743	AAABABAAABAAAABBABBBAAAABBAABAAABBBBBAAAABABABAAABBBABBAABABBBBBAABABBAAABBAABABBBAAAA
CFD01	PZE-101132310	1	102.4	placed	1	170574485	AAABABAAABAAAABBABBBAAAABBAABAAABBBBBAAAABABABAAABBBABBAABABBBBBAABABBAAABBAABABBAAAAA
CFD01	PZE-101132538	1	102.4	placed	1	170807957	AAABABAAABAAAABBABBBAAAABBAABAAABBBBBAAAABABABAAABBBABBAABABBBBBAABABBAAABBAABABBAAAAA
CFD01	PZE-101132569	1	102.4	frame	1	170825358	AAABABAAABAAAABBABBBAAAABBAABAAABBBBBAAAABABABAAABBBABBAABABBBBBAABABBAAABBAABABBAAAAA
CFD01	SYN2439	1	102.4	placed	1	170670191	AAABABAAABAAAABBABBBAAAABBAABAAABBBBBAAAABABABAAABBBABBAABABBBBBAA-ABBAAABBAABABBAAAAA
CFD01	SYN2444	1	102.4	placed	1	170670076	AAABABAAABAAAABBABBBAAAABBAABAAABBBBBAAAABABABAAABBBABBAABABBBBBAABABBAAABBAABABBAAAAA
CFD01	SYN30291	1	102.4	placed	1	170578319	AAABABAAABAAAABBABBBAAAABBAABAAABBBBBAAAABABABAAABBBABBAABABBBBBAABABBAAABBAABABBAAAAA
CFD01	PZE-101132939	1	103.6	placed	1	171938907	AAABA-AAABAAAABBABBBAAAABBAABAAABBBBBAAAABABABAAABB-ABBAABABBBBBAA-ABBAAABBBABABBAAAAA
CFD01	PZE-101133073	1	103.6	frame	1	172118964	AAABABAAABAAAABBABBBAAAABBAABAAABBBBBAAAABABABAAABBBABBAABABBBBBAA-ABBAAABBBABABBAAAAA
CFD01	SYN25650	1	103.6	placed	1	172021749	AAABABAAABAAAABBABBBAAAABBAABAAABBBBBAAAABABABAAABBBABBAABABBBBBAABABBAAABBBABABBAAAAA
CFD01	SYN25651	1	103.6	placed	1	172021074	AAABABAAABAAAABBABBBAAAABBAABAAABBBBBAAAABABABAAABBBABBAABABBBBBAABABBAAABBBABABBAAAAA
CFD01	PZE-101133561	1	104.8	placed	1	172880688	AAABABAAABAAAABBABBBAAAABBAABAAABBBBBAAAABABABAAABBBABBAABABBBBBABBABBAAABBBABABBAAAAA
CFD01	PZE-101133702	1	106	placed	1	172947588	AAABABAAABAAAABBABBBAAAABBAABA-ABBBBBAAAABABABAAABBBABBAABABBBBBABBABBAAABBBABABBABAAA
CFD01	PZE-101134142	1	106	frame	1	173423575	AAABABAAABAAAABBABBBAAAABBAABAAABBBBBAAAABABABAAABBBABBAABABBBBBABBABBAAABBBABABBABAAA
CFD01	PZE-101134204	1	106	placed	1	173657085	AAABABAAABAAAABBABBBAAAABBAABAAABBBBBAAAABABABAAABBBABBAABABBBBBABBABBAAABBBABABBABAAA
CFD01	PZE-101134316	1	106	placed	1	173849924	AAABABAAABAAAABBABBBAAAABBAABAAABBBBBAAAABABABAAABBBABBAABABBBBBABBABBAAABBBABABBABAAA
CFD01	PZE-101134317	1	106	placed	1	173849953	AAABABAAABAAAABBABBBAAAABBAABAAABBBBBAAAABABABAAABBBABBAABABBBBBABBABBAAABBBABABBABAAA
CFD01	PZE-101134383	1	106	placed	1	173872555	AAABABAAABAAAABBABBBAAAABBAABAAABBBBBAAAABABABAAABBBABBAABABBBBBABBABBAAABBBABABBABAAA
CFD01	PZE-101134461	1	106	placed	1	174003058	AAABABAAABAAAABBABBBAAAABBAABAAABBBBBAAAABABABAAABBBABBAABABBBBBABBABBAAABBBABABBABAAA
CFD01	PZE-101134466	1	106	placed	1	174003701	AAABABAAABAAAABBABBBAAAABBAABAAABBBBBAAAABABABAAABBBABBAABABBBBBABBABBAAABBBABABBABAAA
CFD01	PZE-101134523	1	106	placed	1	174030796	AAABABAAABAAAABBABBBAAAABBAABAAABBBBBAAAABABABAAABBBABBAABABBBBBABBABBAAABBBABABBABAAA
CFD01	PZE-101134573	1	106	placed	1	174174934	AAABABAAABAAAABBABBBAAAABBAABAAABBBBBAAAABABABAAABBBABBAABABBBBBABBABBAAABBBABABBABAAA
CFD01	PZE-101134601	1	106	placed	1	174217484	AAABABAAABAAAABBABBBAAAABBAABAAABBBBBAAAABABABAAABBBABBAABABBBBBABBABBAAABBBABABBABAAA
CFD01	SYN2709	1	106	placed	1	173216646	AAABABAAABAAAABBABBBAAAABBAABAAABBBBBAAAABABABAAABBBABBAABABBBBBABBABBAAABBBABABBABAAA
CFD01	PZE-101135316	1	107.2	placed	1	174850713	AAABABAAABAAAABBABBBAAAABBAABAAABBBBBAAAABABABAAABBBABBAABABBBBBABBABBAAABBBAAABBABAAA
CFD01	PZE-101136081	1	107.2	placed	1	176049357	AAABABAAABAAAABBABBBAAAABBAABAAABBBBBAAAABABABAAABBBABBAABABBBBBABBABBAAABBBAAABBABAAA
CFD01	PZE-101136292	1	107.2	placed	1	176124151	AAABABAAABAAAABBABBBAAAABBAABAAABBBBBAAAABABABAAABBBABBAABABBBBBABBABBAAABBBAAABBABAAA
CFD01	PZE-101136406	1	107.2	placed	1	176420285	AAABABAAABAAAABBABBBAAAABBAABAAABBBBBAAAABABABAAABBBABBAABABBBBBABBABBAAABBBAAABBABAAA
CFD01	PZE-101136555	1	107.2	placed	1	176758286	AAABABAAABAAAABBABBBAAAABBAABAAABBBBBAAAABABABAAABBBABBAABABBBBBABBABBAAABBBAAABBABAAA
CFD01	PZE-101136791	1	107.2	placed	1	176941113	AAABABAAABAAAABBABBBAAAABBAABAAABBBBBAAAABABABAAABBBABBAABABBBBBABBABBAAABBBAAABBABAAA
CFD01	PZE-101136855	1	107.2	placed	1	176945270	AAABABAAABAAAABBABBBAAAABBAABAAABBBBBAAAABABABAAABBBABBAABABBBBBABBABBAAABBBAAABBABAAA
CFD01	PZE-101137048	1	107.2	placed	1	177051808	AAABABAAABAAAABBABBBAAAABBAABAAABBBBBAAAABABABAAABBBABBAABABBBBBABBABBAAABBBAAABBABAAA
CFD01	PZE-101137456	1	107.2	placed	1	177725543	AAABABAAABAAAABBABBBAAAABBAABAAABBBBBAAAABABABAAABBBABBAABABBBBBABBABBAAABBBAAABBABAAA
CFD01	PZE-101137671	1	107.2	placed	1	178289389	AAABABAAABAAAABBABBBAAAABBAABAAABBBBBAAAABABABAAABBBABBAABABBBBBABBABBAAABBBAAABBABAAA
CFD01	PZE-101137688	1	107.2	placed	1	178321250	AAABABAAABAAAABBABBBAAAABBAABAAABBBBBAAAABABABAAABBBABBAABABBBBBABBABBAAABBBAAABBABAAA
CFD01	PZE-101137700	1	107.2	placed	1	178324217	AAABA-AAABAAAABBAB-BAAAA-BAABAAABBBBBAAAABABABAAABB-ABBAABABBBB-ABBABBAAABBBAAABBABAAA
CFD01	PZE-101137929	1	107.2	placed	1	178689399	AAABABAAABAAAABBABBBAAAABBAABAAABBBBBAAAABABABAAABBBABBAABABBBBBABBABBAAABBBAAABBABAAA
CFD01	PZE-101137930	1	107.2	placed	1	178689818	AAABABAAABAAAABBABBBAAAABBAABAAABBBBBAAAABABABAAABBBABBAABABBBBBABBABBAAABBBAAABBABAAA
CFD01	PZE-101137977	1	107.2	placed	1	178787383	AAABABAAABAAAABBABBBAAAABBAABAAABBBBBAAAABABABAAABBBABBAABABBBBBABBABBAAABBBAAABBABAAA
CFD01	PZE-101137990	1	107.2	placed	1	178787864	AAABABAAABAAAABBABBBAAAABBAABAAABBBBBAAAABABABAAABBBABBAABABBBBBABBABBAAABBBAAABBABAAA
CFD01	PZE-101138116	1	107.2	placed	1	179183287	AAABABAAABAAAABBABBBAAAABBAABAAABBBBBAAAABABABAAABBBABBAABABBBBBABBABBAAABBBAAABBABAAA
CFD01	PZE-101138117	1	107.2	placed	1	179183309	AAABABAAABAAAABBABBBAAAABBAABAAABBBBBAAAABABABAAABBBABBAABABBBBBABBABBAAABBBAAABBABAAA
CFD01	PZE-101138198	1	107.2	placed	1	179341109	AAABABAAABAAAABBABBBAAAABBAABAAABBBBBAAAABABABAAABBBABBAABABBBBBABBABBAAABBBAAABBABAAA
CFD01	PZE-101138210	1	107.2	placed	1	179342985	AAABABAAABAAAABBABBBAAAABBAABAAABBBBBAAAABABABAAABBBABBAABABBBBBABBABBAAABBBAAABBABAAA
CFD01	PZE-101138282	1	107.2	placed	1	179372229	AAABABAAABAAAABBABBBAAAABBAABAAABBBBBAAAABABABAAABBBABBAABABBBBBABBABBAAABBBAAABBABAAA
CFD01	SYN15596	1	107.2	frame	1	176839627	AAABABAAABAAAABBABBBAAAABBAABAAABBBBBAAAABABABAAABBBABBAABABBBBBABBABBAAABBBAAABBABAAA
CFD01	SYN2408	1	107.2	placed	1	176058970	AAABABAAABAAAABBABBBAAAABBAABAAABBBBBAAAABABABAAABBBABBAABABBBBBABBABBAAABBBAAABBABAAA
CFD01	SYN26082	1	107.2	placed	1	174377732	AAABABAAABAAAABBABBBAAAABBAABAAABBBBBAAAABABABAAABBBABBAABABBBBBABBABBAAABBBAAABBABAAA
CFD01	SYN26380	1	107.2	placed	1	174635045	AAABABAAABAAAABBABBBAAAABBAABAAABBBBBAAAABABABAAABBBABBAABABBBBBABBABBAAABBBAAABBABAAA
CFD01	SYN38676	1	107.2	placed	1	174365776	AAABABAAABAAAABBABBBAAAABBAABAAABBBBBAAAABABABAAABBBABBAABABBBBBABBABBAAABBBAAABBABAAA
CFD01	SYN38677	1	107.2	placed	1	174314241	AAABABAAABAAAABBABBBAAAABBAABAAABBBBBAAAABABABAAABBBABBAABABBBBBABBABBAAABBBAAABBABAAA
CFD01	SYN38678	1	107.2	placed	1	174314228	AAABABAAABAAAABBABBBAAAABBAABAAABBBBBAAAABABABAAABBBABBAABABBBBBABBABBAAABBBAAABBABAAA
CFD01	SYN9634	1	107.2	placed	1	177051739	AAABABAAABAAAABBABBBAAAABBAABAAABBBBBAAAABABABAAABBBABBAABABBBBBABBABBAAABBBAAABBABAAA
CFD01	SYN9635	1	107.2	placed	1	177052727	AAABABAAABAAAABBABBBAAAABBAABAAABBBBBAAAABABABAAABBBABBAABABBBBBABBABBAAABBBAAABBABAAA
CFD01	ZM001656-0297	1	107.2	placed	1	177032609	AAABABAAABAAAABBABBBAAAABBAABAAABBBBBAAAABABABAAABBBABBAABABBBBBABBABBAAABBBAAABBABAAA
CFD01	SYN24128	1	108.4	frame	1	179597006	AAABABAAABAAAABBABBBAAAABBAABAAABBBBBAAAAAABABAAABBBABBAABABBBBBABBABBAAABBBAAABBABAAA
CFD01	SYN24131	1	108.4	placed	1	179597142	AAABABAAABAAAABBABBBAAAABBAABAAABBBBBAAAAAABABAAABBBABBAABABBBBBABBABBAAABBBAAABBABAAA
CFD01	PZE-101138790	1	109.6	frame	1	179723333	AAABABAAABAAAABBABBBAAAABBAABAAABBBBBAAAAAABABAAABBBABBAABABBBBBABBABBBAABBBAAABBABAAA
CFD01	PHM3147.18	1	110.8	placed	1	182092895	AAABABAAABAAAABBABBBAAAABBAABAAABBBBBAAAAAABABAAABBBABBAAAABBBBBABBABBBAABBBAAABBABAAA
CFD01	PZE-101138971	1	110.8	frame	1	179923487	AAABABAAABAAAABBABBBAAAABBAABAAABBBBBAAAAAABABAAABBBABBAAAABBBBBABBABBBAABBBAAABBABAAA
CFD01	PZE-101139064	1	110.8	placed	1	179871419	AAABABAAABAAAABBABBBAAAABBAABAAABBBBBAAAAAABABAAABBBABBAAAABBBBBABBABBBAABBBAAABBABAAA
CFD01	PZE-101139952	1	110.8	placed	1	180689871	AAABABAAABAAAABBABBBAAAABBAABAAABBBBBAAAAAABABAAABBBABBAAAABBBBBABBABBBAABBBAAABBABAAA
CFD01	PZE-101140058	1	110.8	placed	1	180697454	AAABABAAABAAAABBABBBAAAABBAABAAABBBBBAAAAAABABAAABBBABBAAAABBBBBABBABBBAABBBAAABBABAAA
CFD01	PZE-101140149	1	110.8	placed	1	180813135	AAABA-AAABAAAAB-AB-BAAAABBAABAAABBBBBAAAAAABABAAABB-ABBAAAABBBBBABBABBBAABBBAAABBABAAA
CFD01	PZE-101140256	1	110.8	placed	1	180935716	AAABABAAABAAAABBABBBAAAABBAABAAABBBBBAAAAAABABAAABBBABBAAAABBBBBABBABBBAABBBAAABBABAAA
CFD01	PZE-101140277	1	110.8	placed	1	180939514	AAABABAAABAAAABBABBBAAAABBAABAAABBBBBAAAAAABABAAABBBABBAAAABBBBBABBABBBAABBBAAABBABAAA
CFD01	PZE-101140284	1	110.8	placed	1	180946735	AAABABAAABAAAABBABBBAAAABBAABAAABBBBBAAAAAABABAAABBBABBAAAABBBBBABBABBBAABBBAAABBABAAA
CFD01	PZE-101140295	1	110.8	placed	1	180950030	AAABABAAABAAAABBABBBAAAABBAABAAABBBBBAA-AAABABAAABBBABBAAAABBBBBABBABBBAABBBAAABBABAAA
CFD01	PZE-101140439	1	110.8	placed	1	181444772	AAABABAAABAAAABBABBBAAAABBAABAAABBBBBAAAAAABABAAABBBABBAAAABBBBBABBABBBAABBBAAABBABAAA
CFD01	PZE-101140678	1	110.8	placed	1	181868431	AAABABAAABAAAABBABBBAAAABBAABAAABBBBBAAAAAABABAAABBBABBAAAABBBBBABBABBBAABBBAAABBABAAA
CFD01	PZE-101140690	1	110.8	placed	1	181870825	AAABABAAABAAAABBABBBAAAABBAABAAABBBBBAAAAAABABAAABBBABBAAAABBBBBABBABBBAABBBAAABBABAAA
CFD01	PZE-101140691	1	110.8	placed	1	181870894	AAABABAAABAAAABBABBBAAAABBAABAAABBBBBAAAAAABABAAABBBABBAAAABBBBBABBABBBAABBBAAABBABAAA
CFD01	PZE-101140710	1	110.8	placed	1	181875999	AAABABAAABAAAABBABBBAAAABBAABAAABBBBBAAAAAABABAAABBBABBAAAABBBBBABBABBBAABBBAAABBABAAA
CFD01	PZE-101140746	1	110.8	placed	1	181884666	AAABABAAABAAAABBABBBAAAABBAABAAABBBBBAAAAAABABAAABBBABBAAAABBBBBABBABBBAABBBAAABBABAAA
CFD01	PZE-101140751	1	110.8	placed	1	181885357	AAABABAAABAAAABBABBBAAAABBAABAAABBBBBAAAAAABABAAABBBABBAAAABBBBBABBABBBAABBBAAABBABAAA
CFD01	PZE-101140926	1	110.8	placed	1	182097722	AAABABAAABAAAABBABBBAAAABBAABAAABBBBBAAAAAABABAAABBBABBAAAABBBBBABBABBBAABBBAAABBABAAA
CFD01	PZE-101140936	1	110.8	placed	1	182099292	AAABABAAABAAAABBABBBAAAABBAABAAABBBBBAAAAAABABAAABBBABBAAAABBBBBABBABBBAABBBAAABBABAAA
CFD01	PZE-101140963	1	110.8	placed	1	182101638	AAABABAAABAAAABBABBBAAAABBAABAAABBBBBAAAAAABABAAABBBABBAAAABBBBBABBABBBAABBBAAABBABAAA
CFD01	PZE-101140981	1	110.8	placed	1	182103926	AAABABAAABAAAABBABBBAAAABBAABAAABBBBBAAAAAABABAAABBBABBAAAABBBBBABBABBBAABBBAAABBABAAA
CFD01	SYN12190	1	110.8	placed	1	181208108	AAABABAAABAAAABBABBBAAAABBAABAAABBBBBAAAAAABABAAABBBABBAAAABBBBBABBABBBAABBBAAABBABAAA
CFD01	SYN13126	1	110.8	placed	1	180815772	AAABABAAABAAAABBABBBAAAABBAABAAABBBBBAAAAAABABAAABBBABBAAAABBBBBABBABBBAABBBAAABBABAAA
CFD01	SYN13127	1	110.8	placed	1	180815764	AAABABAAABAAAABBABBBAAAABBAABAAABBBBBAAAAAABABAAABBBABBAAAABBBBBABBABBBAABBBAAABBABAAA
CFD01	SYN13130	1	110.8	placed	1	180836644	AAABABAAABAAAABBABBBAAAABBAABAAABBBBBAAAAAABABAAABBBABBAAAABBBBBABBABBBAABBBAAABBABAAA
CFD01	SYN25877	1	110.8	placed	1	182076775	AAABABAAABAAAABBABBBAAAABBAABAAABBBBBAAAAAABABAAABBBABBAAAABBBBBABBABBBAABBBAAABBABAAA
CFD01	SYN25881	1	110.8	placed	1	182092894	AAABABAAABAAAABBABBBAAAABBAABAAABBBBBAAAAAABABAAABBBABBAAAABBBBBABBABBBAABBBAAABBABAAA
CFD01	SYN2836	1	110.8	placed	1	180939733	AAABABAAABAAAABBABBBAAAABBAABAAABBBBBAAAAAABABAAABBBABBAAAABBBBBABBABBBAABBBAAABBABAAA
CFD01	SYN35718	1	110.8	placed	1	181891579	AAABABAAABAAAABBABBBAAAABBAABAAABBBBBAAAAAABABAAABBBABBAAAABBBBBABBABBBAABBBAAABBABAAA
CFD01	SYN35719	1	110.8	placed	1	181891034	AAABABAAABAAAABBABBBAAAABBAABAAABBBBBAAAAAABABAAABBBABBAAAABBBBBABBABBBAABBBAAABBABAAA
CFD01	SYN35724	1	110.8	placed	1	181890045	AAABABAAABAAAABBABBBAAAABBAABAAABBBBBAAAAAABABAAABBBABBAAAABBBBBABBABBBAABBBAAABBABAAA
CFD01	SYN35725	1	110.8	placed	1	181889482	AAABABAAABAAAABBABBBAAAABBAABAAABBBBBAAAAAABABAAABBBABBAAAABBBBBABBABBBAABBBAAABBABAAA
CFD01	SYN35726	1	110.8	placed	1	181889834	AAABABAAABAAAABBABBBAAAABBAABAAABBBBBAAAAAABABAAABBBABBAAAABBBBBABBABBBAABBBAAABBABAAA
CFD01	SYN35728	1	110.8	placed	1	181890029	AAABABAAABAAAABBABBBAAAABBAABAAABBBBBAAAAAABABAAABBBABBAAAABBBBBABBABBBAABBBAAABBABAAA
CFD01	SYN6877	1	110.8	placed	1	180308158	AAABABAAABAAAABBABBBAAAABBAABAAABBBBBAAAAAABABAAABBBABBAAAABBBBBABBABBBAABBBAAABBABAAA
CFD01	SYNGENTA16618	1	110.8	placed	1	180337589	AAABABAAABAAAABBABBBAAAABBAABAAABBBBBAAAAAABABAAABBBABBAAAABBBBBABBABBBAABBBAAABBABAAA
CFD01	SYNGENTA16619	1	110.8	placed	1	180337441	AAABABAAABAAAABBABBBAAAABBAABAAABBBBBAAAAAABABAAABBBABBAAAABBBBBABBABBBAABBBAAABBABAAA
CFD01	PZE-101141198	1	112	placed	1	182293261	AAABABAAABAAAABBABBBAAAABBAABAAABBBBBAAAAAABABAAABBBABBAAAABBBBBABBABBBABBBBAAABBABAAA
CFD01	PZE-101141596	1	112	placed	1	182624469	AAABABAAABAAAABBABBBAAAABBAABAAABBBBBAAAAAABABAAABBBABBAAAABBBBBABBABBBABBBBAAABBABAAA
CFD01	PZE-101141826	1	112	frame	1	182851636	AAABABAAABAAAABBABBBAAAABBAABAAABBBBBAAAAAABABAAABBBABBAAAABBBBBABBABBBABBBBAAABBABAAA
CFD01	PZE-101141959	1	112	placed	1	182903748	AAABABAAABAAAABBABBBAAAABBAABAAABBBBBAAAAAABABAAABBBABBAAAABBBBBABBABBBABBBBAAABBABAAA
CFD01	PZE-101142054	1	112	placed	1	183081478	AAABABAAABAAAABBABBBAAAABBAABAAABBBBBAAAAAABABAAABBBABBAAAABBBBBABBABBBABBBBAAABBABAAA
CFD01	SYN30099	1	112	placed	1	182851739	AAABABAAABAAAABBA-BBAAAABBAABAAABBBBBAAAAAABABAAABBBABBAAAABBBBBABBABBBABBBBAAABBABAAA
CFD01	SYN30100	1	112	placed	1	182851963	AAABABAAABAAAABBABBBAAAABBAABAAABBBBBAAAAAABABAAABBBABBAAAABBBBBABBABBBABBBBAAABBABAAA
CFD01	SYN30101	1	112	placed	1	182851900	AAABABAAABAAAABBABBBAAAABBAABAAABBBBBAAAAAABABAAABBBABBAAAABBBBBABBABBBABBBBAAABBABAAA
CFD01	SYN30103	1	112	placed	1	182851636	AAABABAAABAAAABBABBBAAAABBAABAAABBBBBAAAAAABABAAABBBABBAAAABBBBBABBABBBABBBBAAABBABAAA
CFD01	PZA03532.2	1	114.4	frame	1	184242237	AAABABAABBBAAABBABBBAAAABBAABAAABBBBBAAAAAABABAAABBBABBAAAABBBBBABBABBBABBBBAAABBABAAA
CFD01	PZE-101143122	1	114.4	placed	1	184242633	AAABABAABBBAAABBABBBAAAABBAABAAABBBBBAAAAAABABAAABBBABBAAAABBBBBABBABBBABBBBAAABBABAAA
CFD01	PZE-101143310	1	114.4	placed	1	184628756	AAABABAABBBAAABBABBBAAAABBAABAAABBBBBAAAAAABABAAABBBABBAAAABBBBBABBABBBABBBBAAABBABAAA
CFD01	PZE-101143900	1	114.4	placed	1	187094386	AAABABAABBBAAABBABBBAAAABBAABAAABBBBBAAAAAABABAAABBBABBAAAABBBBBABBABBBABBBBAAABBABAAA
CFD01	PZE-101143917	1	114.4	placed	1	187094910	AAABABAABBBAAABBABBBAAAABBAABAAABBBBBAAAAAABABAAABBBABBAAAABBBBBABBABBBABBBBAAABBABAAA
CFD01	PZE-101144184	1	114.4	placed	1	187342040	AAABABAABBBAAABBABBBAAAABBAABAAABBBBBAAAAAABABAAABBBABBAAAABBBBBABBABBBABBBBAAABBABAAA
CFD01	PZE-101144210	1	114.4	placed	1	187380361	AAABABAABBBAAABBABBBAAAABBAABAAABBBBBAAAAAABABAAABBBABBAAAABBBBBABBABBBABBBBAAABBABAAA
CFD01	PZE-101144216	1	114.4	placed	1	187381293	AAABABAABBBAAABBABBBAAAABBAABAAABBBBBAAAAAABABAAABBBABBAAAABBBBBABBABBBABBBBAAABBABAAA
CFD01	PZE-101144838	1	114.4	placed	1	188015481	AAABABAABBBAAABBABBBAAAABBAABAAABBBBBAAAAAABABAAABBBABBAAAABBBBBABBABBBABBBBAAABBABAAA
CFD01	PZE-101144893	1	114.4	placed	1	188026235	AAABABAABBBAAABBABBBAAAABBAABAAABBBBBAAAAAABABAAABBBABBAAAABBBBBABBABBBABBBBAAABBABAAA
CFD01	PZE-101144978	1	114.4	placed	1	188030373	AAABABAABBBAAABBABBBAAAABBAABAAABBBBBAAAAAABABAAABBBABBAAAABBBBBABBABBBABBBBAAABBABAAA
CFD01	SYN11646	1	114.4	placed	1	187588467	AAABABAABBBAAABBABBBAAAABBAABAAABBBBBAAAAAABABAAABBBABBAAAABBBBBABBABBBABBBBAAABBABAAA
CFD01	SYN1740	1	114.4	placed	1	183843865	AAABABAABBBAAABBABBBAAAABBAABAAABBBBBAAAAAABABAAABBBABBAAAABBBBBABBABBBABBBBAAABBABAAA
CFD01	SYN1741	1	114.4	placed	1	183848635	AAABABAABBBAAABBABBBAAAABBAABAAABBBBBAAAAAABABAAABBBABBAAAABBBBBABBABBBABBBBAAABBABAAA
CFD01	SYN19	1	114.4	placed	1	183908798	AAABABAABBBAAABBABBBAAAABBAABAAABBBBBAAAAAABABAAABBBABBAAAABBBBBABBABBBABBBBAAABBABAAA
CFD01	SYN3632	1	114.4	placed	1	184700424	AAABAB--BBBAAABBABBBAAAABBAAB--ABBBBBAAAAAAB-BAAABBBABBAAAABBBBBABBABBBABBBBAAABBABAAA
CFD01	PUT-163a-13178383-177	1	115.6	placed	1	188083114	AAABABAABBBAAABBABBBAAAABBAABAAABBBBBAAAAAABABAAABBBABBAAABBBBBBABBABBBABBBBAAABBABAAA
CFD01	PUT-163a-13178383-179	1	115.6	placed	1	188083030	AAABA-AABBBAAABBABBBAAAABBAABAAABBBBBAAAAAABABAAABBBABBAAABBBBBBABBABBBABBBBAAABBABAAA
CFD01	PZE-101145302	1	115.6	placed	1	188086900	AAABABAABBBAAABBABBBAAAABBAABAAABBBBBAAAAAABABAAABBBABBAAABBBBBBABBABBBABBBBAAABBABAAA
CFD01	PZE-101145633	1	115.6	placed	1	188365363	AAABABAABBBAAABBABBBAAAABBAABA-ABBBBBAAAAAABABAAABBBABBAAABBBBBBABBABBBABBBBAAABBABAAA
CFD01	PZE-101145805	1	115.6	placed	1	188742138	AAABABAABBBAAABBABBBAAAABBAABAAABBBBBAAAAAABABAAABBBABBAAABBBBBBABBABBBABBBBAAABBABAAA
CFD01	PZE-101146294	1	115.6	placed	1	189193023	AAABABAABBBAAABBABBBAAAABBAABAAABBBBBAAAAAABABAAABBBABBAAABBBBBBABBABBBABBBBAAABBABAAA
CFD01	PZE-101146378	1	115.6	placed	1	189400231	AAABABAABBBAAABBABBBAAAABBAABAAABBBBBAAAAAABABAAABBBABBAAABBBBBBABBABBBABBBBAAABBABAAA
CFD01	PZE-101146427	1	115.6	placed	1	189405822	AAABABAABBBAAABBABBBAAAABBAABAAABBBBBAAAAAABABAAABBBABBAAABBBBBBABBABBBABBBBAAABBABAAA
CFD01	PZE-101146428	1	115.6	placed	1	189405915	AAABABAABBBAAABBABBBAAAABBAABAAABBBBBAAAAAABABAAABBBABBAAABBBBBBABBABBBABBBBAAABBABAAA
CFD01	PZE-101146521	1	115.6	placed	1	189593948	AAABABAABBBAAABBABBBAAAABBAABAAABBBBBAAAAAABABAAABBBABBAAABBBBBBABBABBBABBBBAAABBABAAA
CFD01	PZE-101146522	1	115.6	placed	1	189594122	AAABABAABBBAAABBABBBAAAABBAABAAABBBBBAAAAAABABAAABBBABBAAABBBBBBABBABBBABBBBAAABBABAAA
CFD01	PZE-101146530	1	115.6	placed	1	189641815	AAABABAABBBAAABBABBBAAAABBAABAAABBBBBAAAAAABABAAABBBABBAAABBBBBBABBABBBABBBBAAABBABAAA
CFD01	PZE-101146598	1	115.6	placed	1	189773451	AAABABAABBBAAABBABBBAAAABBAABAAABBBBBAAAAAABABAAABBBABBAAABBBBBBABBABBBABBBBAAABBABAAA
CFD01	PZE-101146673	1	115.6	placed	1	189838159	AAABABAABBBAAABBABBBAAAABBAABAAABBBBBAAAAAABABAAABBBABBAAABBBBBBABBABBBABBBBAAABBABAAA
CFD01	PZE-101146702	1	115.6	placed	4	31998398	AAABABAABBBAAABBABBBAAAABBAABAAABBBBBAAAAAABABAAABBBABBAAABBBBBBABBABBBABBBBAAABBABAAA
CFD01	PZE-101146796	1	115.6	placed	1	190095039	AAABABAABBBAAABBABBBAAAABBAABAAABBBBBAAAAAABABAAABBBABBAAABBBBBBABBABBBABBBBAAABBABAAA
CFD01	PZE-101146834	1	115.6	placed	1	190143010	AAABABAABBBAAABBABBBAAAABBAABAAABBBBBAAAAAABABAAABBBABBAAABBBBBBABBABBBABBBBAAABBABAAA
CFD01	SYN23315	1	115.6	frame	1	189405969	AAABABAABBBAAABBABBBAAAABBAABAAABBBBBAAAAAABABAAABBBABBAAABBBBBBABBABBBABBBBAAABBABAAA
CFD01	ZM013228-0356	1	115.6	placed	1	189083020	AAABABAABBBAAABBABBBAAAABBAABAAABBBBBAAAAAABABAAABBBABBAAABBBBBBABBABBBABBBBAAABBABAAA
CFD01	PUT-163a-78106858-4272	1	116.8	placed	1	190747955	AAABABAABBBAABBBABBBAAAABBAABAAABBBBBAAAAAABABAAABBBABBAAABBBBBBABBABBBABBBBAAABBABAAA
CFD01	PZA03427.1	1	116.8	placed	1	195720572	AAABABAABBBAABBBABBBAAAABBAABAAABBBBBAAAAAABABAAABBBABBAAABBBBBBABBABBBABBBBAAABBABAAA
CFD01	PZA03427.2	1	116.8	placed	1	195720690	AAABABAABBBAABBBABBBAAAABBAABAAABBBBBAAAAAABABAAABBBABBAAABBBBBBABBABBBABBBBAAABBABAAA
CFD01	PZE-101147104	1	116.8	placed	1	190602028	AAABABAABBBAABBBABBBAAAABBAABAAABBBBBAAAAAABABAAABBBABBAAABBBBBBABBABBBABBBBAAABBABAAA
CFD01	PZE-101147239	1	116.8	placed	1	190700581	AAABABAABBBAABBBABBBAAAABBAABAAABBBBBAAAAAABABAAABBBABBAAABBBBBBABBABBBABBBBAAABBABAAA
CFD01	PZE-101147248	1	116.8	placed	1	190702565	AAABABAABBBAABBBABBBAAAABBAABAAABBBBBAAAAAABABAAABBBABBAAABBBBBBABBABBBABBBBAAABBABAAA
CFD01	PZE-101147322	1	116.8	placed	1	191090152	AAABABAABBBAABBBABBBAAAABBAABAAABBBBBAAAAAABABAAABBBABBAAABBBBBBABBABBBABBBBAAABBABAAA
CFD01	PZE-101147651	1	116.8	placed	1	191513184	AAABABAABBBAABBBABBBAAAABBAABAAABBBBBAAAAAABABAAABBBABBAAABBBBBBABBABBBABBBBAAABBABAAA
CFD01	PZE-101147747	1	116.8	placed	1	191528944	AAABA-AABBBAABBBABBBAAAABBAABAAABBBBBAAAAAABABAAABBBABBAAABBBBBBABBABBBABBBBAAABBABAAA
CFD01	PZE-101148449	1	116.8	placed	1	191894620	AAABABAABBBAABBBABBBAAAABBAABAAABBBBBAAAAAABABAAABBBABBAAABBBBBBABBABBBABBBBAAABBABAAA
CFD01	PZE-101148471	1	116.8	frame	1	191895721	AAABA-AABBBAABBBABBBAAAABBAABAAABBBBBAAAAAABABAAABBBABBAAABBBBBBABBABBBABBBBAAABBABAAA
CFD01	PZE-101148824	1	116.8	placed	1	191993120	AAABABAABBBAABBBABBBAAAABBAABAAABBBBBAAAAAABABAAABBBABBAAABBBBBBABBABBBABBBBAAABBABAAA
CFD01	PZE-101149139	1	116.8	placed	1	192408133	AAABABAABBBAABBBABBBAAAABBAABAAABBBBBAAAAAABABAAABBBABBAAABBBBBBABBABBBABBBBAAABBABAAA
CFD01	PZE-101149270	1	116.8	placed	1	192730873	AAABABAABBBAABBBABBBAAAABBAABAAABBBBBAAAAAABABAAABBBABBAAABBBBBBABBABBBABBBBAAABBABAAA
CFD01	PZE-101149272	1	116.8	placed	1	192730925	AAABABAABBBAABBBABBBAAAABBAABAAABBBBBAAAAAABABAAABBBABBAAABBBBBBABBABBBABBBBAAABBABAAA
CFD01	PZE-101149388	1	116.8	placed	1	192933928	AAABABAABBBAABBBABBBAAAABBAABAAABBBBBAAAAAABABAAABBBABBAAABBBBBBABBABBBABBBBAAABBABAAA
CFD01	PZE-101149426	1	116.8	placed	1	192935470	AAABABAABBBAABBBABBBAAAABBAABAAABBBBBAAAAAABABAAABBBABBAAABBBBBBABBABBBABBBBAAABBABAAA
CFD01	PZE-101149651	1	116.8	placed	1	193173733	AAABABAABBBAABBBABBBAAAABBAABAAABBBBBAAAAAABABAAABBBABBAAABBBBBBABBABBBABBBBAAABBABAAA
CFD01	PZE-101149674	1	116.8	placed	1	193248808	AAABABAABBBAABBBABBBAAAABBAABAAABBBBBAAAAAABABAAABBBABBAAABBBBBBABBABBBABBBBAAABBABAAA
CFD01	PZE-101149961	1	116.8	placed	1	193591740	AAABABAABBBAABBBABBBAAAABBAABAAABBBBBAAAAAABABAAABBBABBAAABBBBBBABBABBBABBBBAAABBABAAA
CFD01	PZE-101150019	1	116.8	placed	1	193608069	AAABABAABBBAABBBABBBAAAABBAABAAABBBBBAAAAAABABAAABBBABBAAABBBBBBABBABBBABBBBAAABBABAAA
CFD01	PZE-101150204	1	116.8	placed	1	193868085	AAABABAABBBAABBBABBBAAAABBAABAAABBBBBAAAAAABABAAABBBABBAAABBBBBBABBABBBABBBBAAABBABAAA
CFD01	PZE-101150253	1	116.8	placed	1	193872743	AAABABAABBBAABBBABBBAAAABBAABAAABBBBBAAAAAABABAAABBBABBAAABBBBBBABBABBBABBBBAAABBABAAA
CFD01	PZE-101150254	1	116.8	placed	1	193872766	AAABABAABBBAABBBABBBAAAABBAABAAABBBBBAAAAAABABAAABBBABBAAABBBBBBABBABBBABBBBAAABBABAAA
CFD01	PZE-101150513	1	116.8	placed	1	194492514	AAABABAABBBAABBBABBBAAAABBAABAAABBBBBAAAAAABABAAABBBABBAAABBBBBBABBABBBABBBBAAABBABAAA
CFD01	PZE-101150712	1	116.8	placed	1	194660410	AAABABAABBBAABBBABBBAAAABBAABAAABBBBBAAAAAABABAAABBBABBAAABBBBBBABBABBBABBBBAAABBABAAA
CFD01	PZE-101150835	1	116.8	placed	1	194674422	AAABABAABBBAABBBABBBAAAABBAABAAABBBBBAAAAAABABAAABBBABBAAABBBBBBABBABBBABBBBAAABBABAAA
CFD01	PZE-101151084	1	116.8	placed	1	194730576	AAABABAABBBAABBBABBBAAAABBAABAAABBBBBAAAAAABABAAABBBABBAAABBBBBBABBABBBABBBBAAABBABAAA
CFD01	PZE-101151153	1	116.8	placed	1	194737398	AAABABAABBBAABBBABBBAAAABBAABAAABBBBBAAAAAABABAAABBBABBAAABBBBBBABBABBBABBBBAAABBABAAA
CFD01	PZE-101151169	1	116.8	placed	1	194764118	AAABABAABBBAABBBABBBAAAABBAABAAABBBBBAAAAAABABAAABBBABBAAABBBBBBABBABBBABBBBAAABBABAAA
CFD01	PZE-101151184	1	116.8	placed	1	194801976	AAABABAABBBAABBBABBBAAAABBAABAAABBBBBAAAAAABABAAABBBABBAAABBBBBBABBABBBABBBBAAABBABAAA
CFD01	PZE-101151332	1	116.8	placed	1	194991661	AAABABAABBBAABBBABBBAAAABBAABAAABBBBBAAAAAABABAAABBBABBAAABBBBBBABBABBBABBBBAAABBABAAA
CFD01	PZE-101151522	1	116.8	placed	1	195151228	AAABABAABBBAABBBABBBAAAABBAABAAABBBBBAAAAAABABAAABBBABBAAABBBBBBABBABBBABBBBAAABBABAAA
CFD01	PZE-101152052	1	116.8	placed	1	195484495	AAABABAABBBAABBBABBBAAAABBAABAAABBBBBAAAAAABABAAABBBABBAAABBBBBBABBABBBABBBBAAABBABAAA
CFD01	PZE-101152132	1	116.8	placed	1	195559029	AAABABAABBBAABBBABBBAAAABBAABAAABBBBBAAAAAABABAAABBBABBAAABBBBBBABBABBBABBBBAAABBABAAA
CFD01	PZE-101152241	1	116.8	placed	1	195684390	AAABABAABBBAABBBABBBAAAABBAABAAABBBBBAAAAAABABAAABBBABBAAABBBBBBABBABBBABBBBAAABBABAAA
CFD01	PZE-101152275	1	116.8	placed	1	195721839	AAABABAABBBAABBBABBBAAAABBAABAAABBBBBAAAAAABABAAABBBABBAAABBBBBBABBABBBABBBBAAABBABAAA
CFD01	PZE-101152312	1	116.8	placed	1	195755852	AAABABAABBBAABBBABBBAAAABBAABAAABBBBBAAAAAABABAAABBBABBAAABBBBBBABBABBBABBBBAAABBABAAA
CFD01	PZE-101152443	1	116.8	placed	1	195797550	AAABABAABBBAABBBABBBAAAABBAABAAABBBBBAAAAAABABAAABBBABBAAABBBBBBABBABBBABBBBAAABBABAAA
CFD01	PZE-101152449	1	116.8	placed	1	195798494	AAABABAABBBAABBBABBBAAAABBAABAAABBBBBAAAAAABABAAABBBABBAAABBBBBBABBABBBABBBBAAABBABAAA
CFD01	SYN10891	1	116.8	placed	1	195492148	AAABA-AABBBAABBBAB-BAAAABBAABAAABBBBBAAAAAABABAAABBBABBAAABBBBBBABBABBBABBBBAAABBABAAA
CFD01	SYN10893	1	116.8	placed	1	195485942	AAABABAABBBAABBBABBBAAAABBAABAAABBBBBAAAAAABABAAABBBABBAAABBBBBBABBABBBABBBBAAABBABAAA
CFD01	SYN14222	1	116.8	placed	1	190698524	AAABABAABBBAABBBABBBAAAABBAABAAABBBBBAAAAAABABAAABBBABBAAABBBBBBABBABBBABBBBAAABBABAAA
CFD01	SYN17339	1	116.8	placed	1	195923031	AAABABAABBBAABBBABBBAAAABBAABAAABBBBBAAAAAABABAAABBBABBAAABBBBBBABBABBBABBBBAAABBABAAA
CFD01	SYN25920	1	116.8	placed	1	194765190	AAABABAABBBAABBBABBBAAAABBAABAAABBBBBAAAAAABABAAABBBABBAAABBBBBBABBABBBABBBBAAABBABAAA
CFD01	SYN29303	1	116.8	placed	1	190561074	AAABABAABBBAABBBABBBAAAABBAABAAABBBBBAAAAAABABAAABBBABBAAABBBBBBABBABBBABBBBAAABBABAAA
CFD01	SYN29310	1	116.8	placed	1	190560940	AAABABAABBBAABBBABBBAAAABBAABAAABBBBBAAAAAABABAAABBBABBAAABBBBBBABBABBBABBBBAAABBABAAA
CFD01	SYN29311	1	116.8	placed	1	190560692	AAABABAABBBAABBBABBBAAAABBAABAAABBBBBAAAAAABABAAABBBABBAAABBBBBBABBABBBABBBBAAABBABAAA
CFD01	SYN32454	1	116.8	placed	1	193033396	AAABABAABBBAABBBABBBAAAABBAABAAABBBBBAAAAAABABAAABBBABBAAABBBBBBABBABBBABBBBAAABBABAAA
CFD01	SYN35039	1	116.8	placed	1	192401948	AAABABAABBBAABBBABBBAAAABBAABAAABBBBBAAAAAABABAAABBBABBAAABBBBBBABBABBBABBBBAAABBABAAA
CFD01	SYN35040	1	116.8	placed	1	192405140	AAABABAABBBAABBBABBBAAAABBAABAAABBBBBAAAAAABABAAABBBABBAAABBBBBBABBABBBABBBBAAABBABAAA
CFD01	SYN35041	1	116.8	placed	1	192405288	AAABABAABBBAABBBABBBAAAABBAABAAABBBBBAAAAAABABAAABBBABBAAABBBBBBABBABBBABBBBAAABBABAAA
CFD01	SYN35042	1	116.8	placed	1	192405366	AAABABAABBBAABBBABBBAAAABBAABAAABBBBBAAAAAABABAAABBBABBAAABBBBBBABBABBBABBBBAAABBABAAA
CFD01	SYN35047	1	116.8	placed	1	192407092	AAABABAABBBAABBBABBBAAAABBAABAAABBBBBAAAAAABABAAABBBABBAAABBBBBBABBABBBABBBBAAABBABAAA
CFD01	SYN36497	1	116.8	placed	1	194994567	AAABABAABBBAABBBABBBAAAABBAABAAABBBBBAAAAAABABAAABBBABBAAABBBBBBABBABBBABBBBAAABBABAAA
CFD01	SYN37615	1	116.8	placed	1	193869239	AAABABAABBBAABBBABBBAAAABBAABAAABBBBBAAAAAABABAAABBBABBAAABBBBBBABBABBBABBBBAAABBABAAA
CFD01	SYN38764	1	116.8	placed	1	194732869	AAABABAABBBAABBBABBBAAAABBAABAAABBBBBAAAAAABABAAABBBABBAAABBBBBBABBABBBABBBBAAABBABAAA
CFD01	SYN38765	1	116.8	placed	1	194732519	AAABABAABBBAABBBABBBAAAABBAABAAABBBBBAAAAAABABAAABBBABBAAABBBBBBABBABBBABBBBAAABBABAAA
CFD01	SYN38769	1	116.8	placed	1	194660260	AAABABAABBBAABBBABBBAAAABBAABAAABBBBBAAAAAABABAAABBBABBAAABBBBBBABBABBBABBBBAAABBABAAA
CFD01	SYN38771	1	116.8	placed	1	194732333	AAABABAABBBAABBBABBBAAAABBAABAAABBBBBAAAAAABABAAABBBABBAAABBBBBBABBABBBABBBBAAABBABAAA
CFD01	SYN38775	1	116.8	placed	1	194734485	AAABABAABBBAABBBABBBAAAABBAABAAABBBBBAAAAAABABAAABBBABBAAABBBBBBABBABBBABBBBAAABBABAAA
CFD01	SYN4981	1	116.8	placed	1	194491140	AAABABAABBBAABBBABBBAAAABBAABAAABBBBBAAAAAABABAAABBBABBAAABBBBBBABBABBBABBBBAAABBABAAA
CFD01	SYN6423	1	116.8	placed	1	191858871	AAABABAABBBAABBBABBBAAAABBAABAAABBBBBAAAAAABABAAABBBABBAAABBBBBBABBABBBABBBBAAABBABAAA
CFD01	SYN6426	1	116.8	placed	1	191857121	AAABABAABBBAABBBABBBAAAABBAABAAABBBBBAAAAAABABAAABBBABBAAABBBBBBABBABBBABBBBAAABBABAAA
CFD01	ZM002904-0519	1	116.8	placed	1	195776577	AAABABAABBBAABBBABBBAAAABBAABAAABBBBBAAAAAABABAAABBBABBAAABBBBBBABBABBBABBBBAAABBABAAA
CFD01	ZM007294-0411	1	116.8	placed	1	195149211	AAABABAABBBAABBBABBBAAAABBAABAAABBBBBAAAAAABABAAABBBABBAAABBBBBBABBABBBABBBBAAABBABAAA
CFD01	PUT-163a-78107436-4275	1	118	placed	1	196589117	AAABABAABBBAABBBABBBAAAABAAABAAABBBBBAAAAAABABAAABBBABBAAABBBBBBABBABBBABBBBAAABBABAAA
CFD01	PZE-101152935	1	118	placed	1	196214139	AAABABAABBBAABBBABBBAAAABAAABAAABBBBBAAAAAABABAAABBBABBAAABBBBBBABBABBBABBBBAAABBABAAA
CFD01	PZE-101153599	1	118	placed	1	196823351	AAABABAABBBAABBBABBBAAAABAAABAAABBBBBAAAAAABABAAABBBABBAAABBBBBBABBABBBABBBBAAABBABAAA
CFD01	PZE-101153806	1	118	placed	1	197071840	AAABABAABBBAABBBABBBAAAABAAABAAABBBBBAAAAAABABAAABBBABBAAABBBBBBABBABBBABBBBAAABBABAAA
CFD01	PZE-101154088	1	118	placed	1	197272474	AAABABAABBBAABBBABBBAAAABAAABAAABBBBBAAAAAABABAAABBBABBAAABBBBBBABBABBBABBBBAAABBABAAA
CFD01	PZE-101154103	1	118	placed	1	197272932	AAABABAABBBAABBBABBBAAAABAAABAAABBBBBAAAAAABABAAABBBABBAAABBBBBBABBABBBABBBBAAABBABAAA
CFD01	PZE-101154104	1	118	placed	1	197272965	AAABABAABBBAABBBABBBAAAABAAABAAABBBBBAAAAAABABAAABBBABBAAABBBBBBABBABBBABBBBAAABBABAAA
CFD01	SYN27906	1	118	frame	1	196534876	AAABABAABBBAABBBABBBAAAABAAABAAABBBBBAAAAAABABAAABBBABBAAABBBBBBABBABBBABBBBAAABBABAAA
CFD01	SYN27907	1	118	placed	1	196440524	AAABABAABBBAABBBABBBAAAABAAABAAABBBBBAAAAAABABAAABBBABBAAABBBBBBABBABBBABBBBAAABBABAAA
CFD01	SYN28736	1	118	placed	1	196642551	AAABABAABBBAABBBABBBAAAABAAABAAABBBBBAAAAAABABAAABBBABBAAABBBBBBABBABBBABBBBAAABBABAAA
CFD01	SYN28737	1	118	placed	1	196642357	AAABABAABBBAABBBABBBAAAABAAABAAABBBBBAAAAAABABAAABBBABBAAABBBBBBABBABBBABBBBAAABBABAAA
CFD01	SYN31536	1	118	placed	1	196213943	AAABABAABBBAABBBABBBAAAABAAABAAABBBBBAAAAAABABAAABBBABBAAABBBBBBABBABBBABBBBAAABBABAAA
CFD01	SYN31538	1	118	placed	1	196254975	AAABABAABBBAABBBABBBAAAABAAABAAABBBBBAAAAAABABAAABBBABBAAABBBBBBABBABBBABBBBAAABBABAAA
CFD01	SYN31539	1	118	placed	1	196214027	AAABABAABBBAABBBABBBAAAABAAABAAABBBBBAAAAAABABAAABBBABBAAABBBBBBABBABBBABBBBAAABBABAAA
CFD01	SYN31546	1	118	placed	1	196214247	AAABABAABBBAABBBABBBAAAABAAABAAABBBBBAAAAAABABAAABBBABBAAABBBBBBABBABBBABBBBAAABBABAAA
CFD01	SYN31548	1	118	placed	1	196214265	AAABABAABBBAABBBABBBAAAABAAABAAABBBBBAAAAAABABAAABBBABBAAABBBBBBABBABBBABBBBAAABBABAAA
CFD01	SYN38792	1	118	placed	1	197386630	AAABABAABBBAABBBABBBAAAABAAABAAABBBBBAAAAAABABAAABBBABBAAABBBBBBABBABBBABBBBAAABBABAAA
CFD01	SYN38798	1	118	placed	1	197269761	AAABABAABBBAABBBABBBAAAABAAABAAABBBBBAAAAAABABAAABBBABBAAABBBBBBABBABBBABBBBAAABBABAAA
CFD01	PZE-101154560	1	119.2	frame	1	197658326	AAABABAABBBBABBBABBBAAAABAAABAAABBBBBAAAAAABABAAABBBABBAAABBBBBBABBABBBABBBBAAABBABAAA
CFD01	PZE-101154578	1	119.2	placed	1	197659066	AAABABAABBBBABBBABBBAAAABAAABAAABBBBBAAAAAABABAAABBBABBAAABBBBBBABBABBBABBBBAAABBABAAA
CFD01	PZE-101154812	1	119.2	placed	1	197796209	AAABABAABBBBABBBABBBAAAABAAABAAABBBBBAAAAAABABAAABBBABBAAABBBBBBABBABBBABBBBAAABBABAAA
CFD01	PZE-101155236	1	119.2	placed	1	198278930	AAABABAABBBBABBBABBBAAAABAAABAAABBBBBAAAAAABABAAABBBABBAAABBBBBBABBABBBABBBBAAABBABAAA
CFD01	PZE-101155386	1	119.2	placed	1	198396708	AAABABAABBBBABBBABBBAAAABAAABAAABBBBBAAAAAABABAAABBBABBAAABBBBBBABBABBBABBBBAAABBABAAA
CFD01	PZE-101155429	1	119.2	placed	1	198416421	AAABABAABBBBABBBABBBAAAABAAABAAABBBBBAAAAAABABAAABBBABBAAABBBBBBABBABBBABBBBAAABBABAAA
CFD01	PZE-101155569	1	119.2	placed	1	198479181	AAABABAABBBBABBBABBBAAAABAAABAAABBBBBAAAAAABABAAABBBABBAAABBBBBBABBABBBABBBBAAABBABAAA
CFD01	PZE-101155828	1	119.2	placed	1	198779072	AAABABAABBBBABBBABBBAAAABAAABAAABBBBBAAAAAABABAAABBBABBAAABBBBBBABBABBBABBBBAAABBABAAA
CFD01	PZE-101155867	1	119.2	placed	1	198817809	AAABABAABBBBABBBABBBAAAABAAABAAABBBBBAAAAAABABAAABBBABBAAABBBBBBABBABBBABBBBAAABBABAAA
CFD01	PZE-101156159	1	119.2	placed	1	199106407	AAABABAABBBBABBBABBBAAAABAAABAAABBBBBAAAAAABABAAABBBABBAAABBBBBBABBABBBABBBBAAABBABAAA
CFD01	PZE-101156208	1	119.2	placed	1	199108314	AAABABAABBBBABBBABBBAAAABAAABAAABBBBBAAAAAABABAAABBBABBAAABBBBBBABBABBBABBBBAAABBABAAA
CFD01	PZE-101156396	1	119.2	placed	1	199117810	AAABABAABBBBABBBABBBAAAABAAABAAABBBBBAAAAAABABAAABBBABBAAABBBBBBABBABBBABBBBAAABBABAAA
CFD01	SYN28786	1	119.2	placed	1	198232025	AAABABAABBBBABBBABBBAAAABAAABAAABBBBBAAAAAABABAAABBBABBAAABBBBBBABBABBBABBBBAAABBABAAA
CFD01	SYN28787	1	119.2	placed	1	198254302	AAABABAABBBBABBBABBBAAAABAAABAAABBBBBAAAAAABABAAABBBABBAAABBBBBBABBABBBABBBBAAABBABAAA
CFD01	SYN28790	1	119.2	placed	1	198232235	AAABABAABBBBABBBABBBAAAABAAABAAABBBBBAAAAAABABAAABBBABBAAABBBBBBABBABBBABBBBAAABBABAAA
CFD01	SYN28792	1	119.2	placed	1	198251465	AAABABAABBBBABBBABBBAAAABAAABAAABBBBBAAAAAABABAAABBBABBAAABBBBBBABBABBBABBBBAAABBABAAA
CFD01	PZE-101156619	1	120.7	frame	1	199490470	AAABABAABABBABBBABBBAAAABAAABAAABBBBBAAAAAABABAAABBBABBAAABBBBBBABAABBBABBBBAAABBABAAA
CFD01	PZE-101157038	1	120.7	placed	1	199653395	AAABABAABABBABBBABBBAAAABAAABAAABBBBBAAAAAABABAAABBBABBAAABBBBBBABAABBBABBBBAAABBABAAA
CFD01	SYN15659	1	120.7	placed	1	199298201	AAABABAABABBABBBABBBAAAABAAABAAABBBBBAAAAAABABAAABBBABBAAABBBBBBABBABBBABBBBAAABBABAAA
CFD01	SYN15662	1	120.7	placed	1	199301600	AAABABAABABBABBBABBBAAAABAAABAAABBBBBAAAAAABABAAABBBABBAAABBBBBBABBABBBABBBBAAABBABAAA
CFD01	SYN15663	1	120.7	placed	1	199301673	AAABABAABABBABBBABBBAAAABAAABAAABBBBBAAAAAABABAAABBBABBAAABBBBBBABBABBBABBBBAAABBABAAA
CFD01	SYN15666	1	120.7	placed	1	199302340	AAABABAABABBABBBABBBAAAABAAABAAABBBBBAAAAAABABAAABBBABBAAABBBBBBABBABBBABBBBAAABBABAAA
CFD01	SYN15667	1	120.7	placed	1	199302361	AAABABAABABBABBBABBBAAAABAAABAAABBBBBAAAAAABABAAABBBABBAAABBBBBBABBABBBABBBBAAABBABAAA
CFD01	SYN15669	1	120.7	placed	1	199302117	AAABABAABABBABBBABBBAAAABAAABAAABBBBBAAAAAABABAAABBBABBAAABBBBBBABBABBBABBBBAAABBABAAA
CFD01	PZE-101157937	1	122.2	placed	1	200161821	AAABABAABABBABBBABBBAAAABAAABBAABBBBBAAAAAABABAAABBBABBAAABBBBBBABAABBBABBBBAAABBABAAA
CFD01	PZE-101158162	1	122.2	placed	1	200409809	AAABABAABABBABBBABBBAAAABAAABBAABBBBBAAAAAABABAAABBBABBAAABBBBBBABAABBBABBBBAAABBABAAA
CFD01	PZE-101158199	1	122.2	frame	1	200413636	AAABABAABABBABBBABBBAAAABAAABBAABBBBBAAAAAABABAAABBBABBAAABBBBBBABAABBBABBBBAAABBABAAA
CFD01	SYN26130	1	122.2	placed	1	199737506	AAABABAABABBABBBABBBAAAABAAABBAABBBBBAAAAAABABAAABBBABBAAABBBBBBABAABBBABBBBAAABBABAAA
CFD01	SYN26142	1	122.2	placed	1	199741912	AAABABAABABBABBBABBBAAAABAAABBAABBBBBAAAAAABABAAABBBABBAAABBBBBBABAABBBABBBBAAABBABAAA
CFD01	SYNGENTA3075	1	122.2	placed	1	199755992	AAABABAABABBABBBABBBAAAABAAABBAABBBBBAAAAAABABAAABBBABBAAABBBBBBABAABBBABBBBAAABBABAAA
CFD01	PZE-101160294	1	122.9	placed	1	202443338	AAABABAABABBABBBABBBAAAABAAABBAABBBBBAAAAAABABAAABBBABBAAABBBBABAB-ABBBABBBBAAABBABAAA
CFD01	PZB01077.1	1	123	placed	1	203172205	AAABABAABABBABBBABBBAAAABAAABBAABBBBBAAAAAABABAAABBBABBAAABBBBABABAABBBABBBBAAABBABAAA
CFD01	PZB01156.2	1	123	placed	1	202550766	AAABABAABABBABBBABBBAAAABAAABBAABBBBBAAAAAABABAAABBBABBAAABBBBABABAABBBABBBBAAABBABAAA
CFD01	PZE-100001718	1	123	placed	1	202647025	AAABABAABABBABBBABBBAAAABAAABBAABBBBBAAAAAABABAAABBBABBAAABBBBABABAABBBABBBBAAABBABAAA
CFD01	PZE-100001759	1	123	placed	1	202758306	AAABABAABABBABBBABBBAAAABAAABBAABBBBBAAAAAABABAAABBBABBAAABBBBABABAABBBABBBBAAABBABAAA
CFD01	PZE-100001898	1	123	placed	1	202995668	AAABABAABABBABBBABBBAAAABAAABBAABBBBBAAAAAABABAAABBBABBAAABBBBABABAABBBABBBBAAABBABAAA
CFD01	PZE-101158959	1	123	placed	1	200863989	AAABABAABABBABBBABBBAAAABAAABBAABBBBBAAAAAABABAAABBBABBAAABBBBABABAABBBABBBBAAABBABAAA
CFD01	PZE-101159556	1	123	placed	1	201868530	AAABABAABABBABBBABBBAAAABAAABBAABBBBBAAAAAABABAAABBBABBAAABBBBABABAABBBABBBBAAABBABAAA
CFD01	PZE-101159648	1	123	placed	1	201958398	AAABABAABABBABBBABBBAAAABAAABBAABBBBBAAAAAABABAAABBBABBAAABBBBABABAABBBABBBBAAABBABAAA
CFD01	PZE-101159756	1	123	placed	1	202112367	AAABABAABABBABBBABBBAAAABAAABBAABBBBBAAAAAABABAAABBBABBAAABBBBABABAABBBABBBBAAABBABAAA
CFD01	PZE-101160270	1	123	placed	1	202420962	AAABABAABABBABBBABBBAAAABAAABBAABBBBBAAAAAABABAAABBBABBAAABBBBABABAABBBABBBBAAABBABAAA
CFD01	PZE-101160628	1	123	placed	1	203170620	AAABABAABABBABBBABBBAAAABAAABBAABBBBBAAAAAABABAAABBBABBAAABBBBABABAABBBABBBBAAABBABAAA
CFD01	PZE-101160748	1	123	placed	1	203331217	AAABABAABABBABBBABBBAAAABAAABBAABBBBBAAAAAABABAAABBBABBAAABBBBABABAABBBABBBBAAABBABAAA
CFD01	PZE-101160941	1	123	placed	1	203647359	AAABABAABABBABBBABBBAAAABAAABBAABBBBBAAAAAABABAAABBBABBAAABBBBABABAABBBABBBBAAABBABAAA
CFD01	SYN19601	1	123	placed	1	201736280	AAABABAABABBABBBABBBAAAABAAABBAABBBBBAAAAAABABAAABBBABBAAABBBBABABAABBBABBBBAAABBABAAA
CFD01	SYN38894	1	123	placed	1	201872641	AAABABAABABBABBBABBBAAAABAAABBAABBBBBAAAAAABABAAABBBABBAAABBBBABABAABBBABBBBAAABBABAAA
CFD01	SYN39118	1	123	placed	1	202303299	AAABABAABABBABBBABBBAAAABAAABBAABBBBBAAAAAABABAAABBBABBAAABBBBABABAABBBABBBBAAABBABAAA
CFD01	PZA01391.1	1	125.2	frame	1	204757929	AAABABAABABBABBBABBBAAAABAAABBAABBABBAAAAAABABAAABBBABBAAABBABBBABAABBBABBBBAAABBABAAA
CFD01	PZE-101161688	1	125.2	placed	1	204684087	AAABA-AABABBABBBABBBAAAABAAABBAABBABBAAAAAABABAAABBBABBAAABBABBBABAABBBABBBBAAABBABAAA
CFD01	PZE-101161893	1	125.2	placed	1	205219610	AAABABAABABBABBBABBBAAAABAAABBAABBABBAAAAAABABAAABBBABBAAABBABBBABAABBBABBBBAAABBABAAA
CFD01	PZE-101161896	1	125.2	placed	1	205219729	AAABABAABABBABBBABBBAAAABAAABBAABBABBAAAAAABABAAABBBABBAAABBABBBABAABBBABBBBAAABBABAAA
CFD01	PZE-101162348	1	125.2	placed	1	205533776	AAABA-AABABBABBBAB-BAAAABAAABBAABBABBAAAAAABABAAABBBABBAAABBABBBABAABBBABBB-AAABBABAAA
CFD01	PZE-101162356	1	125.2	placed	1	205558576	AAABABAABABBABBBABBBAAAABAAABBAABBABBAAAAAABABAAABBBABBAAABBABBBABAABBBABBBBAAABBABAAA
CFD01	PZE-101162393	1	125.2	placed	1	205566933	AAABABAABABBABBBABBBAAAABAAABBAABBABBAAAAAABABAAABBBABBAAABBABBBABAABBBABBBBAAABBABAAA
CFD01	PZE-101163518	1	125.2	placed	1	206790574	AAABABAABABBABBBABBBAAAABAAABBAABBABBAAAAAABABAAABBBABBAAABBABBBABAABBBABBBBAAABBABAAA
CFD01	PZE-101163539	1	125.2	placed	1	206795237	AAABABAABABBABBBABBBAAAABAAABBAABBABBAAAAAABABAAABBBABBAAABBABBBABAABBBABBBBAAABBABAAA
CFD01	PZE-101163953	1	125.2	placed	1	207226316	AAABABAABABBABBBABBBAAAABAAABBAABBABBAAAAAABABAAABBBABBAAABBABBBABAABBBABBBBAAABBABAAA
CFD01	PZE-101164228	1	125.2	placed	1	207466644	AAABABAABABBABBBABBBAAAABAAABBAABBABBAAAAAABABAAABBBABBAAABBABBBAB-ABBBABBBBAAABBABAAA
CFD01	PZE-101164237	1	125.2	placed	1	207513625	AAABABAABABBABBBABBBAAAABAAABBAABBABBAAAAAABABAAABBBABBAAABBABBBABAABBBABBBBAAABBABAAA
CFD01	PZE-101164239	1	125.2	placed	1	207513822	AAABABAABABBABBBABBBAAAABAAABBAABBABBAAAAAABABAAABBBABBAAABBABBBABAABBBABBBBAAABBABAAA
CFD01	PZE-101164240	1	125.2	placed	1	207514304	AAABABAABABBABBBABBBAAAABAAABBAABBABBAAAAAABABAAABBBABBAAABBABBBABAABBBABBBBAAABBABAAA
CFD01	PZE-101164729	1	125.2	placed	1	207751305	AAABABAABABBABBBABBBAAAABAAABBAABBABBAAAAAABABAAABBBABBAAABBABBBABAABBBABBBBAAABBABAAA
CFD01	SYN15312	1	125.2	placed	1	207713989	AAABABAABABBABBBABBBAAAABAAABBAABBABBAAAAAABABAAABBBABBAAABBABBBABAABBBABBBBAAABBABAAA
CFD01	SYN15374	1	125.2	placed	1	207322119	AAABABAABABBABBBABBBAAAABAAABBAABBABBAAAAAABABAAABBBABBAAABBABBBABAABBBABBBBAAABBABAAA
CFD01	SYN20514	1	125.2	placed	1	206264118	AAABABAABABBABBBABBBAAAABAAABBAABBABBAAAAAABABAAABBBABBAAABBABBBABAABBBABBBBAAABBABAAA
CFD01	SYN20516	1	125.2	placed	1	206266073	AAABABAABABBABBBABBBAAAABAAABBAABBABBAAAAAABABAAABBBABBAAABBABBBABAABBBABBBBAAABBABAAA
CFD01	SYN20517	1	125.2	placed	1	206266016	AAABABAABABBABBBABBBAAAABAAABBAABBABBAAAAAABABAAABBBABBAAABBABBBABAABBBABBBBAAABBABAAA
CFD01	SYN2078	1	125.2	placed	1	206742966	AAABABAABABBABBBABBBAAAABAAABBAABBABBAAAAAABABAAABBBABBAAABBABBBABAABBBABBBBAAABBABAAA
CFD01	SYN21485	1	125.2	placed	1	207181873	AAABABAABABBABBBABBBAAAABAAABBAABBABBAAAAAABABAAABBBABBAAABBABBBABAABBBABBBBAAABBABAAA
CFD01	SYN21489	1	125.2	placed	1	207127227	AAABABAABABBABBBABBBAAAABAAABBAABBABBAAAAAABABAAABBBABBAAABBABBBABAABBBABBBBAAABBABAAA
CFD01	SYN21492	1	125.2	placed	1	207127153	AAABABAABABBABBBABBBAAAABAAABBAABBABBAAAAAABABAAABBBABBAAABBABBBABAABBBABBBBAAABBABAAA
CFD01	SYN21493	1	125.2	placed	1	207127152	AAABABAABABBABBBABBBAAAABAAABBAABBABBAAAAAABABAAABBBABBAAABBABBBABAABBBABBBBAAABBABAAA
CFD01	SYN27346	1	125.2	placed	1	205684490	AAABABAABABBABBBABBBAAAABAAABBAABBABBAAAAAABABAAABBBABBAAABBABBBABAABBBABBBBAAABBABAAA
CFD01	SYNGENTA12849	1	125.2	placed	1	204864612	AAABABAABABBABBBABBBAAAABAAABBAABBABBAAAAAABABAAABBBABBAAABBABBBABAABBBABBBBAAABBABAAA
CFD01	ZM013842-0398	1	125.2	placed	1	205564366	AAABABAABABBABBBABBBAAAABAAABBAABBABBAAAAAABABAAABBBABBAAABBABBBABAABBBABBBBAAABBABAAA
CFD01	PUT-163a-60400999-3036	1	127.6	placed	1	208294100	AAABABAABABBABBBABBBAAAABAAABBAABBABBAAAAAABABAAABBBABBAAABBABBBABAABBBABBBBBAAABABAAA
CFD01	PZE-101165143	1	127.6	frame	1	208276831	AAABABAABABBABBBABBBAAAABAAABBAABBABBAAAAAABABAAABBBABBAAABBABBBABAABBBABBBBBAAABABAAA
CFD01	PZE-101165471	1	127.6	placed	1	208575411	AAABABAABABBABBBABBBAAAABAAABBAABBABBAAAAAABABAAABBBABBAAABBABBBABAABBBABBBBBAAABABAAA
CFD01	PZE-101165528	1	127.6	placed	1	208737155	AAABABAABABBABBBABBBAAAABAAABBAABBABBAAAAAABABAAABBBABBAAABBABBBABAABBBABBBBBAAABABAAA
CFD01	PZE-101165664	1	127.6	placed	1	208822485	AAABABAABABBABBBABBBAAAABAAABBAABBABBAAAAAABABAAABBBABBAAABBABBBABAABBBABBBBBAAABABAAA
CFD01	PZE-101165901	1	127.6	placed	1	208966121	AAABABAABABBABBBABBBAAAABAAABBAABBABBAAAAAABABAAABBBABBAAABBABBBABAABBBABBBBBAAABABAAA
CFD01	PZE-101165902	1	127.6	placed	1	208966195	AAABABAABABBABBBABBBAAAABAAABBAABBABBAAAAAABABAAABBBABBAAABBABBBABAABBBABBBBBAAABABAAA
CFD01	PZE-101166183	1	127.6	placed	1	209126846	AAABABAABABBABBBABBBAAAABAAABBAABBABBAAAAAABABAAABBBABBAAABBABBBAB-ABBBABBBBBAAABABAAA
CFD01	PZE-101166186	1	127.6	placed	1	209126904	AAABABAABABBABBBABBBAAAABAAABBAABBABBAAAAAABABAAABBBABBAAABBABBBABAABBBABBBBBAAABABAAA
CFD01	PZE-101166376	1	127.6	placed	1	209354867	AAABABAABABBABBBABBBAAAABAAABBAABBABBAAAAAABABAAABBBABBAAABBABBBABAABBBABBBBBAAABABAAA
CFD01	PZE-101166508	1	127.6	placed	1	209639424	AAABABAABABBABBBABBBAAAABAAABBAABBABBAAAAAABABAAABBBABBAAABBABBBABAABBBABBBBBAAABABAAA
CFD01	PZE-101166521	1	127.6	placed	1	209637263	AAABABAABABBABBBABBBAAAABAAABBAABBABBAAAAAABABAAABBBABBAAABBABBBAB-ABBBABBBBBAAABABAAA
CFD01	PZE-101166625	1	127.6	placed	1	209790211	AAABABAABABBABBBABBBAAAABAAABBAABBABBAAAAAABABAAABBBABBAAABBABBBABAABBBABBBBBAAABABAAA
CFD01	PZE-101166671	1	127.6	placed	1	209827494	AAABABAABABBABBBABBBAAAABAAABBAABBABBAAAAAABABAAABBBABBAAABBABBBABAABBBABBBBBAAABABAAA
CFD01	SYN14509	1	127.6	placed	1	210466515	AAABABAABABBABBBABBBAAAABAAABBAABBABBAAAAAABABAAABBBABBAAABBABBBABAABBBABBBBBAAABABAAA
CFD01	SYN25375	1	127.6	placed	1	208168657	AAABABAABABBABBBABBBAAAABAAABBAABBABBAAAAAABABAAABBBABBAAABBABBBABAABBBABBBBBAAABABAAA
CFD01	SYN6693	1	127.6	placed	1	209809493	AAABABAABABBABBBABBBAAAABAAABBAABBABBAAAAAABABAAABBBABBAAABBABBBABAABBBABBBBBAAABABAAA
CFD01	PZE-101167516	1	128.8	frame	1	210903459	AAABABAABABBABBBABBBAAAABAAABBAABBABBAAAAAABABAAABBBABBAABBBABBBABAABBBABBBBBAAABABAAA
CFD01	PZE-101167706	1	128.8	placed	1	211204209	AAABABAABABBABBBABBBAAAABAAABBAABBABBAAAAAABABAAABBBABBAABBBABBBABAABBBABBBBBAAABABAAA
CFD01	PZE-101167756	1	128.8	placed	1	211257338	AAABABAABABBABBBABBBAAAABAAABBAABBABBAAAAAABABAAABBBABBAABBBABBBABAABBBABBBBBAAABABAAA
CFD01	PZE-101168020	1	128.8	placed	1	211331752	AAABABAABABBABBBABBBAAAABAAABBAABBABBAAAAAABABAAABBBABBAABBBABBBABAABBBABBBBBAAABABAAA
CFD01	PZE-101168156	1	128.8	placed	1	211453560	AAABA-AABABBABBBABBBAAAABAAABBAABBABBAAAAAABABAAABBBABBAABBBABBBABAABBBABBBBBAAABABAAA
CFD01	SYN20167	1	128.8	placed	1	211264667	AAABABAABAB-ABBBABBBAAAABAAABBAABBABBAAAAAABABAAABBBABBAABBBABBBABAABBBABBBB-AAABABAAA
CFD01	SYN20168	1	128.8	placed	1	211264673	AAABABAABABBABBBABBBAAAABAAABBAABBABBAAAAAABABAAABBBABBAABBBABBBABAABBBABBBBBAAABABAAA
CFD01	PUT-163a-13178596-180	1	131.2	placed	1	213653135	AAABABAABABBABBBABBBAAAAAAAABBAABBABBAAAAAABABAAABBBABBAABBBABBBABAABBBABBBBBAAABBBAAA
CFD01	PUT-163a-13178596-181	1	131.2	frame	1	213653136	AAABABAABABBABBBABBBAAAAAAAABBAABBABBAAAAAABABAAABBBABBAABBBABBBABAABBBABBBBBAAABBBAAA
CFD01	PUT-163a-78084243-4171	1	131.2	placed	1	211624890	AAABA-AABABB-BBBAB-BAAAAAAAABBAABBABBAAAAAABABAAABBBABBAABBBABBBABAABBBABBBBBAAABBBAAA
CFD01	PZA01039.1	1	131.2	placed	0	0	AAABABAABABBABBBABBBAAAAAAAABBAABBABBAAAAAABABAAABBBABBAABBBABBBABAABBBABBBBBAAABBBAAA
CFD01	PZE-101168672	1	131.2	placed	1	211625229	AAABABAABABBABBBABBBAAAAAAAABBAABBABBAAAAAABABAAABBBABBAABBBABBBABAABBBABBBBBAAABBBAAA
CFD01	PZE-101168878	1	131.2	placed	1	212168107	AAABABAABABBABBBABBBAAAAAAAABBAABBABBAAAAAABABAAABBBABBAABBBABBBABAABBBABBBBBAAABBBAAA
CFD01	PZE-101169042	1	131.2	placed	1	212354112	AAABABAABABBABBBABBBAAAAAAAABBAABBABBAAAAAABABAAABBBABBAABBBABBBABAABBBABBBBBAAABBBAAA
CFD01	PZE-101169060	1	131.2	placed	1	212330400	AAABABAABABBABBBABBBAAAAAAAABBAABBABBAAAAAABABAAABBBABBAABBBABBBABAABBBABBBBBAAABBBAAA
CFD01	PZE-101169118	1	131.2	placed	1	212495267	AAABA-AABABBABBBABBBAAAAAAAABBAABBABBAAAAAABABAAABBBABBAABBBABBBAB-ABBBABBBBBAAABBBAAA
CFD01	PZE-101169140	1	131.2	placed	1	212502687	AAABABAABABBABBBABBBAAAAAAAABBAABBABBAAAAAABABAAABBBABBAABBBABBBABAABBBABBBBBAAABBBAAA
CFD01	PZE-101169204	1	131.2	placed	1	212532252	AAABABAABABBABBBABBBAAAAAAAABBAABBABBAAAAAABABAAABBBABBAABBBABBBAB-ABBBABBBBBAAABBBAAA
CFD01	PZE-101169244	1	131.2	placed	1	212573284	AAABABAABABBABBBABBBAAAAAAAABBAABBABBAAAAAABABAAABBBABBAABBBABBBABAABBBABBBBBAAABBBAAA
CFD01	PZE-101169259	1	131.2	placed	1	212579074	AAABABAABABBABBBABBBAAAAAAAABBAABBABBAAAAAABABAAABBBABBAABBBABBBABAABBBABBBBBAAABBBAAA
CFD01	PZE-101169609	1	131.2	placed	1	213096535	AAABABAABABBABBBABBBAAAAAAAABBAABBABBAAAAAABABAAABBBABBAABBBABBBABAABBBABBBBBAAABBBAAA
CFD01	PZE-101169938	1	131.2	placed	1	213260509	AAABABAABABBABBBABBBAAAAAAAABBAABBABBAAAAAABABAAABBBABBAABBBABBBABAABBBABBBBBAAABBBAAA
CFD01	PZE-101170225	1	131.2	placed	1	213573196	AAABABAABABBABBBABBBAAAAAAAABBAABBABBAAAAAABABAAABBBABBAABBBABBBABAABBBABBBBBAAABBBAAA
CFD01	PZE-101170408	1	131.2	placed	1	213896269	AAABABAABABBABBBABBBAAAAAAAABBAABBABBAAAAAABABAAABBBABBAABBBABBBABAABBBABBBBBAAABBBAAA
CFD01	PZE-101170476	1	131.2	placed	1	213917676	AAABABAABABBABBBABBBAAAAAAAABBAABBABBAAAAAABABAAABBBABBAABBBABBBABAABBBABBBBBAAABBBAAA
CFD01	PZE-101170679	1	131.2	placed	1	214238200	AAABABAABABBABBBABBBAAAAAAAABBAABBABBAAAAAABABAAABBBABBAABBBABBBABAABBBABBBBBAAABBBAAA
CFD01	PZE-101170704	1	131.2	placed	1	214242024	AAABABAABABBABBBABBBAAAAAAAABBAABBABBAAAAAABABAAABBBABBAABBBABBBABAABBBABBBBBAAABBBAAA
CFD01	PZE-101171059	1	131.2	placed	1	214677319	AAABABAABABBABBBABBBAAAAAAAABBAABBABBAAAAAABABAAABBBABBAABBBABBBABAABBBABBBBBAAABBBAAA
CFD01	PZE-101171655	1	131.2	placed	1	215205303	AAABABAABABBABBBABBBAAAAAAAABBAABBABBAAAAAABABAAABBBABBAABBBABBBABAABBBABBBBBAAABBBAAA
CFD01	SYN15531	1	131.2	placed	1	214723796	AAABABAABABBABBBABBBAAAAAAAABBAABBABBAAAAAABABAAABBBABBAABBBABBBABAABBBABBBBBAAABBBAAA
CFD01	SYN15532	1	131.2	placed	1	214723790	AAABABAABABBABBBABBBAAAAAAAABBAABBABBAAAAAABABAAABBBABBAABBBABBBABAABBBABBBBBAAABBBAAA
CFD01	SYN15534	1	131.2	placed	1	214720130	AAABABAABABBABBBABBBAAAAAAAABBAABBABBAAAAAABABAAABBBABBAABBBABBBABAABBBABBBBBAAABBBAAA
CFD01	SYN16067	1	131.2	placed	1	211670702	AAABABAABABBABBBABBBAAAAAAAABBAABBABBAAAAAABABAAABBBABBAABBBABBBABAABBBABBBBBAAABBBAAA
CFD01	SYN37702	1	131.2	placed	1	213152142	AAABABAABABBABBBABBBAAAAAAAABBAABBABBAAAAAABABAAABBBABBAABBBABBBABAABBBABBBBBAAABBBAAA
CFD01	SYN38734	1	131.2	placed	1	214845466	AAABABAABABBABBBABBBAAAAAAAABBAABBABBAAAAAABABAAABBBABBAABBBABBBABAABBBABBBBBAAABBBAAA
CFD01	SYN38741	1	131.2	placed	1	214846247	AAABABAABABBABBBABBBAAAAAAAABBAABBABBAAAAAABABAAABBBABBAABBBABBBABAABBBABBBBBAAABBBAAA
CFD01	SYN8993	1	131.2	placed	1	214455087	AAABABAABABBABBBABBBAAAAAAAABBAABBABBAAAAAABABAAABBBABBAABBBABBBABAABBBABBBBBAAABBBAAA
CFD01	SYN8994	1	131.2	placed	1	214455088	AAABA-AABABBA--BAB-BAAAAAAAABBAABBABBAAAAAABABAAABBBABBAABBBABBBABAABBBABBB-BAAABBBAAA
CFD01	SYN9052	1	131.2	placed	1	211537448	AAABABAABABBABBBABBBAAAAAAAABBAABBABBAAAAAABABAAABBBABBAABBBABBBAB-ABBBABBBBBAAABBBAAA
CFD01	SYN9060	1	131.2	placed	1	211521806	AAABABAABABBABBBABBBAAAAAAAABBAABBABBAAAAAABABAAABBBABBAABBBABBBABAABBBABBBBBAAABBBAAA
CFD01	SYNGENTA5746	1	131.2	placed	1	212196088	AAABABAABABBABBBABBBAAAAAAAABBAABBABBAAAAAABABAAABBBABBAABBBABBBABAABBBABBBBBAAABBBAAA
CFD01	PUT-163a-101399336-39	1	132.4	placed	1	216928919	AAABABAABABBABBBABBBAAAAAAAABBAABBABBAAAAAABABAAABB-ABBAABBBABBBABAABBBABBBBBAAABBBABA
CFD01	PZE-101172042	1	132.4	placed	1	215607746	AAABABAABABBABBBABBBAAAAAAAABBAABBABBAAAAAABABAAABBBABBAABBBABBBABAABBBABBBBBAAABBBABA
CFD01	PZE-101172147	1	132.4	frame	1	215706681	AAABABAABABBABBBABBBAAAAAAAABBAABBABBAAAAAABABAAABBBABBAABBBABBBAB-ABBBABBBBBAAABBBAB-
CFD01	PZE-101172177	1	132.4	placed	1	215762247	AAABABAABABBABBBABBBAAAAAAAABBAABBABBAAAAAABABAAABBBABBAABBBABBBABAABBBABBBBBAAABBBABA
CFD01	PZE-101172239	1	132.4	placed	1	215842093	AAABA-AABABBA--BAB-BAAAAAAAABBAABBABBAAAAAABABAAABBBABBAABBBABBBABAABBBABBBBBAAABBBABA
CFD01	PZE-101172340	1	132.4	placed	1	215993900	AAABABAABABBABBBABBBAAAAAAAABBAABBABBAAAAAABABAAABBBABBAABBBABBBABAABBBABBBBBAAABBBABA
CFD01	PZE-101172427	1	132.4	placed	1	216161793	AAABABAABABBABBBABBBAAAAAAAABBAABBABBAAAAAABABAAABBBABBAABBBABBBAB-ABBBABBBBBAAABBBAB-
CFD01	PZE-101172657	1	132.4	placed	1	216579514	AAABABAABABBABBBABBBAAAAAAAABBAABBABBAAAAAABABAAABBBABBAABBBABBBABAABBBABBBBBAAABBBABA
CFD01	PZE-101172677	1	132.4	placed	1	216580824	AAABABAABABBABBBABBBAAAAAAAABBAABBABBAAAAAABABAAABBBABBAABBBABBBABAABBBABBBBBAAABBBABA
CFD01	PZE-101172710	1	132.4	placed	1	216589170	AAABABAABABBABBBABBBAAAAAAAABBAABBABBAAAAAABABAAABBBABBAABBBABBBABAABBBABBBBBAAABBBABA
CFD01	PZE-101172711	1	132.4	placed	1	216589215	AAABABAABABBABBBABBBAAAAAAAABBAABBABBAA-AAABABAAABBBABBAABBBABBBABAABBBABBBBBAAABBBABA
CFD01	PZE-101172726	1	132.4	placed	1	216640256	AAABABAABABBABBBABBBAAAAAAAABBAABBABBAAAAAABABAAABBBABBAABBBABBBABAABBBABBBBBAAABBBABA
CFD01	PZE-101172733	1	132.4	placed	1	216640679	AAABABAABABBABBBABBBAAAAAAAABBAABBABBAAAAAABABAAABBBABBAABBBABBBABAABBBABBBBBAAABBBABA
CFD01	PZE-101172788	1	132.4	placed	1	216685958	AAABABAABABBABBBABBBAAAAAAAABBAABBABBAAAAAABABAAABBBABBAABBBABBBABAABBBABBBBBAAABBBABA
CFD01	PZE-101173025	1	132.4	placed	1	216772398	AAABABAABABBABBBABBBAAAAAAAABBAABBABBAAAAAABABAAABBBABBAABBBABBBABAABBBABBBBBAAABBBAB-
CFD01	PZE-101173401	1	132.4	placed	1	217181201	AAABABAABABBABBBABBBAAAAAAAABBAABBABBAAAAAABABAAABBBABBAABBBABBBABAABBBABBBBBAAABBBAB-
CFD01	PZE-101173494	1	132.4	placed	1	217252011	AAABABAABABBABBBABBBAAAAAAAABBAABBABBAAAAAABABAAABBBABBAABBBABBBABAABBBABBBBBAAABBBABA
CFD01	PZE-101173563	1	132.4	placed	1	217279588	AAABABAABABBABBBABBBAAAAAAAABBAABBABBAAAAAABABAAABBBABBAABBBABBBABAABBBABBBBBAAABBBABA
CFD01	PZE-101173784	1	132.4	placed	1	217450963	AAABABAABABBABBBABBBAAAAAAAABBAABBABBAAAAAABABAAABBBABBAABBBABBBABAABBBABBBBBAAABBBABA
CFD01	SYN17605	1	132.4	placed	1	217181526	AAABABAABABBABBBABBBAAAAAAAABBAABBABBAAAAAABABAAABBBABBAABBBABBBABAABBBABBBBBAAABBBAB-
CFD01	SYN17606	1	132.4	placed	1	217180285	AAABABAABABBABBBABBBAAAAAAAABBAABBABBAAAAAABABAAABBBABBAABBBABBBABAABBBABBBBBAAABBBABA
CFD01	SYN19925	1	132.4	placed	1	217531780	AAABABAABABBABBBABBBAAAAAAAABBAABBABBAAAAAABABAAABBBABBAABBBABBBAB-ABBBABBBBBAAABBBAB-
CFD01	SYN19926	1	132.4	placed	1	217527251	AAABA-AABAB-A---AB-BAAAAAAAABBAABBABBAAAAAABABAAABB-ABBAABBBABBBABAABBBABBBBBAAABBBABA
CFD01	SYN25284	1	132.4	placed	1	216164507	AAABABAABABBABBBABBBAAAAAAAABBAABBABBAAAAAABABAAABBBABBAABBBABBBABAABBBABBBBBAAABBBAB-
CFD01	SYN27623	1	132.4	placed	1	215909484	AAABABAABABBABBBABBBAAAAAAAABBAABBABBAAAAAABABAAABBBABBAABBBABBBABAABBBABBBBBAAABBBAB-
CFD01	SYN28640	1	132.4	placed	1	216695411	AAABABAABABBABBBABBBAAAAAAAABBAABBABBAAAAAABABAAABBBABBAABBBABBBABAABBBABBBBBAAABBBABA
CFD01	SYN28641	1	132.4	placed	1	216688840	AAABABAABABBABBBABBBAAAAAAAABBAABBABBAAAAAABABAAABBBABBAABBBABBBABAABBBABBBBBAAABBBAB-
CFD01	SYN39238	1	132.4	placed	1	217314560	AAABABAABABBABBBABBBAAAAAAAABBAABBABBAAAAAABABAAABBBABBAABBBABBBABAABBBABBBBBAAABBBABA
CFD01	SYN39244	1	132.4	placed	1	217212143	AAABABAABABBABBBABBBAAAAAAAABBAABBABBAAAAAABABAAABBBABBAABBBABBBABAABBBABBBBBAAABBBABA
CFD01	PUT-163a-60352681-2689	1	134.8	placed	1	218566508	AAABABAABABBABBBABBBAABAAAAABBAABBABBAAAAAABABAAABBBABBAABBBABBBBBAABBBABBBBBAAABBBAB-
CFD01	PUT-163a-60352681-2690	1	134.8	placed	1	218566512	AAABABAABABBABBBABBBAABAAAAABBAABBABBAAAAAABABAAABBBABBAABBBABBBBBAABBBABBBBBAAABBBABA
CFD01	PZA03631.1	1	134.8	placed	1	220006320	AAABABAABABBABBBABBBAABAAAAABBAABBABBAAAAAABABAAABBBABBAABBBABBBBBAABBBABBBBBAAABBBABA
CFD01	PZE-101174158	1	134.8	placed	1	217875936	AAABABAABABBABBBABBBAABAAAAABBAABBABBAAAAAABABAAABBBABBAABBBABBBBBAABBBABBBBBAAABBBAB-
CFD01	PZE-101174424	1	134.8	placed	1	218564593	AAABA-AABABBABBBABBBAABAAAAAB-AABBABBAAAAAABABAAABBBABBAABBBABBBBBAABBBABBBBBAAABBBABA
CFD01	PZE-101174535	1	134.8	placed	1	218668743	AAABABAABABBABBBABBBAABAAAAABBAABBABBAAAAAABABAAABBBABBAABBBABBBBBAABBBABBBBBAAABBBABA
CFD01	PZE-101174542	1	134.8	placed	1	218702037	AAABABAABABBABBBABBBAABAAAAABBAABBABBAAAAAABABAAABBBABBAABBBABBBBBAABBBABBBBBAAABBBABA
CFD01	PZE-101174664	1	134.8	placed	1	218986896	AAABABAABABBABBBABBBAABAAAAABBAABBABBAAAAAABABAAABBBABBAABBBABBBBBAABBBABBBBBAAABBBABA
CFD01	PZE-101175438	1	134.8	placed	1	219976155	AAABABAABABBABBBABBBAABAAAAABBAABBABBAAAAAABABAAABBBABBAABBBABBBBBAABBBABBBBBAAABBBABA
CFD01	PZE-101175487	1	134.8	placed	1	220009100	AAABABAABABBABBBABBBAABAAAAABBAABBABBAAAAAABABAAABBBABBAABBBABBBBBAABBBABBBBBAAABBBABA
CFD01	PZE-101175582	1	134.8	placed	1	220059562	AAABABAABABBABBBABBBAABAAAAABBAABBABBAAAAAABABAAABBBABBAABBBABBBBBAABBBABBBBBAAABBBABA
CFD01	SYN16707	1	134.8	placed	1	218198389	AAABABAABABBABBBABBBAABAAAAABBAABBABBAAAAAABABAAABBBABBAABBBABBBBBAABBBABBBBBAAABBBAB-
CFD01	SYN16709	1	134.8	placed	1	218195990	AAABABAABABB-BBBABBBAABAA-AABB-ABBABBAA-AAABABAAABBBABBAABBBABBBBBAABBBABBBBBAAABBBABA
CFD01	SYN27089	1	134.8	placed	1	217897771	AAABABAABABBABBBABBBAABAAAAABBAABBABBAAAAAABABAAABBBABBAABBBABBBBBAABBBABBBBBAAABBBABA
CFD01	SYN27091	1	134.8	placed	1	217898152	AAABABAABABBABBBABBBAABAAAAABBAABBABBAAAAAABABAAABBBABBAABBBABBBBBAABBBABBBBBAAABBBABA
CFD01	SYN27093	1	134.8	frame	1	217946161	AAABABAABABBABBBABBBAABAAAAABBAABBABBAAAAAABABAAABBBABBAABBBABBBBBAABBBABBBBBAAABBBABA
CFD01	SYN27098	1	134.8	placed	1	217942884	AAABABAABABBABBBABBBAABAAAAABBAABBABBAAAAAABABAAABBBABBAABBBABBBBBAABBBABBBBBAAABBBABA
CFD01	SYN37027	1	134.8	placed	1	218716813	AAABABAABABBABBBABBBAABAAAAABBAABBABBAAAAAABABAAABBBABBAABBBABBBBBAABBBABBBBBAAABBBABA
CFD01	SYN37028	1	134.8	placed	1	218721058	AAABABAABABBABBBABBBAABAAAAABBAABBABBAAAAAABABAAABBBABBAABBBABBBBBAABBBABBBBBAAABBBABA
CFD01	SYN37029	1	134.8	placed	1	218721074	AAABABAABABBABBBABBBAABAAAAABBAABBABBAAAAAABABAAABBBABBAABBBABBBBBAABBBABBBBBAAABBBAB-
CFD01	SYN37032	1	134.8	placed	1	218716952	AAABABAABABBABBBABBBAABAAAAABBAABBABBAAAAAABABAAABBBABBAABBBABBBBBAABBBABBBBBAAABBBABA
CFD01	SYN38015	1	134.8	placed	1	218097429	AAABABAABABBABBBABBBAABAAAAABBAABBABBAAAAAABABAAABBBABBAABBBABBBBBAABBBABBBBBAAABBBABA
CFD01	SYN38017	1	134.8	placed	1	218097347	AAABABAABABBABBBABBBAABAAAAABBAABBABBAAAAAABABAAABBBABBAABBBABBBBB-ABBBABBBBBAAABBBAB-
CFD01	PUT-163a-148943685-476	1	136	placed	0	0	AAABABAABABBABBBABBBAABAAAAABBAABBABBAAAAAABABAAABBBABBAABBBABBBBBAABBBABBBBBABABBBAB-
CFD01	PZE-101175643	1	136	placed	1	220074431	AAABABAABABBABBBABBBAABAAAAABBAABBABBAAAAAABABAAABBBABBAABBBABBBBBAABBBABBBBBABABBBAB-
CFD01	PZE-101175658	1	136	placed	1	220090862	AAABABAABABBABBBABBBAABAAAAABBAABBABBAAAAAABABAAABBBABBAABBBABBBBBAABBBABBBBBABABBBAB-
CFD01	PZE-101175901	1	136	placed	1	220365445	AAABABAABABBABBBABBBAABAAAAABBAABBABBAAAAAABABAAABBBABBAABBBABBBBBAABBBABBBBBABABBBABA
CFD01	PZE-101176147	1	136	placed	1	220785740	AAABABAABABBABBBABBBAABAAAAABBAABBABBAAAAAABABAAABBBABBAABBBABBBBBAABBBABBBBBABABBBABA
CFD01	PZE-101176281	1	136	placed	1	220823938	AAABABAABABBABBBABBBAABAAAAABBAABBABBAAAAAABABAAABBBABBAABBBABBBBBAABBBABBBBBABABBBABA
CFD01	PZE-101176290	1	136	placed	1	220828000	AAABABAABABBABBBABBBAABAAAAABBAABBABBAAAAAABABAAABBBABBAABBBABBBBBAABBBABBBBBABABBBABA
CFD01	PZE-101176320	1	136	placed	1	220851654	AAABABAABABBABBBABBBAABAAAAABBAABBABBAAAAAABABAAABBBABBAABBBABBBBBAABBBABBBBBABABBBABA
CFD01	PZE-101176627	1	136	placed	1	221370027	AAABABAABABBABBBABBBAABAAAAABBAABBABBAAAAAABABAAABBBABBAABBBABBBBBAABBBABBBBBABABBBABA
CFD01	PZE-101176793	1	136	placed	1	221583998	AAABABAABABBABBBABBBAABAAAAABBAABBABBAAAAAABABAAABBBABBAABBBABBBBBAABBBABBBBBABABBBABA
CFD01	PZE-101176809	1	136	placed	1	221652869	AAABABAABABBABBBABBBAABAAAAABBAABBABBAAAAAABABAAABBBABBAABBBABBBBBAABBBABBBBBABABBBABA
CFD01	PZE-101176812	1	136	placed	1	221653186	AAABABAABABBABBBABBBAABAAAAABBAABBABBAAAAAABABAAABBBABBAABBBABBBBBAABBBABBBBBABABBBABA
CFD01	PZE-101176826	1	136	placed	1	221739382	AAABABAABABBABBBABBBAABAAAAABBAABBABBAAAAAABABAAABBBABBAABBBABBBBBAABBBABBBBBABABBBABA
CFD01	PZE-101177188	1	136	placed	1	222204708	AAABABAABABBABBBABBBAABAAAAABBAABBABBAAAAAABABAAABBBABBAABBBABBBBBAABBBABBBBBABABBBABA
CFD01	PZE-101177419	1	136	placed	1	222398611	AAABABAABABBABBBABBBAABAAAAABBAABBABBAAAAAABABAAABBBABBAABBBABBBBBAABBBABBBBBABABBBABA
CFD01	PZE-101177456	1	136	placed	1	222399950	AAABABAABABBABBBABBBAABAAAAABBAABBABBAAAAAABABAAABBBABBAABBBABBBBBAABBBABBBBBABABBBABA
CFD01	PZE-101177457	1	136	placed	1	222399974	AAABABAABABBABBBABBBAABAAAAABBAABBABBAAAAAABABAAABBBABBAABBBABBBBBAABBBABBBBBABABBBABA
CFD01	PZE-101177603	1	136	placed	1	222533761	AAABABAABABBABBBABBBAABAAAAABBAABBABBAAAAAABABAAABBBABBAABBBABBBBBAABBBABBBBBABABBBABA
CFD01	PZE-101177940	1	136	placed	1	222953015	AAABABAABABBABBBABBBAABAAAAABBAABBABBAAAAAABABAAABBBABBAABBBABBBBBAABBBABBBBBABABBBABA
CFD01	PZE-101177975	1	136	placed	1	222968065	AAABABAABABBABBBABBBAABAAAAABBAABBABBAAAAAABABAAABBBABBAABBBABBBBBAABBBABBBBBABABBBABA
CFD01	SYN13006	1	136	placed	1	222446833	AAABABAABABBABBBABBBAABAAAAABBAABBABBAAAAAABABAAABBBABBAABBBABBBBBAABBBABBBBBABABBBABA
CFD01	SYN19847	1	136	placed	1	220307577	AAABA-AABABBAB--AB-BAA-AAAAABBAABBABBAAAAAABABAAABBBABBAABBBABBBBBAABBBABB--BABABBBABA
CFD01	SYN2037	1	136	frame	1	221743950	AAABABAABABBABBBABBBAABAAAAABBAABBABBAAAAAABABAAABBBABBAABBBABBBBBAABBBABBBBBABABBBABA
CFD01	SYNGENTA10384	1	136	placed	1	220990082	AAABABAABABBABBBABBBAABAAAAABBAABBABBAAAAAABABAAABBBABBAABBBABBBBBAABBBABBBBBABABBBABA
CFD01	PZE-101178330	1	137.5	frame	1	223319103	AAABABAABABBABBBABBBAABAAAAABBAAABABBAAAAAABABAAABBBABBAABBBABBBBBAABBBABBBBBABABBBABA
CFD01	PZE-101178405	1	137.5	placed	1	223312328	AAABABAABABBABBBABBBAABAAAAABBAAABABBAAAAAABABAAABBBABBAABBBABBBBBAABBBABBBBBABABBBABA
CFD01	PZE-101178411	1	137.5	placed	1	223306532	AAABA-AABABBABBBABBBAABAAAAABBAAABABBAAAAAABABAAABBBABBAABBBABBBBBAABBBABBBBBABABBBABA
CFD01	SYN16350	1	137.5	placed	1	223322400	AAABABAABABBABBBABBBAABAAAAABBAAABABBAAAAAABABAAABBBABBAABBBABBBBBAABBBABBBBBABABBBABA
CFD01	SYN16352	1	137.5	placed	1	223322124	AAABABAABABBABBBABBBAABAAAAABBAAABABBAAAAAABABAAABBBABBAABBBABBBBBAABBBABBBBBABABBBABA
CFD01	SYN16354	1	137.5	placed	1	223322464	AAABA-AABABBABBBABBBAABAAAAABBAAABABBAAAAAABABAAABBBABBAABBBABBBBBAABBBABBBBBABABBBABA
CFD01	PZE-101178735	1	139	placed	1	223760550	AAABABAABABBABBBABBBAABAAAAABBABABAABAAAAAABABAAABBBABBAABBBABBBBBAABBBABBBBBABABBBABA
CFD01	SYN22253	1	139	placed	1	223765174	AAABABAABABBABBBABBBAABAAAAABBABABAABAAAAAABABAAABBBABBAABBBABBBBBAABBBABBBBBABABBBABA
CFD01	SYN31269	1	140.5	frame	1	223825617	AAABABAABABBABBBABBBAABAAAAABBABABABBAAAAAABABAAABBBABBAABBBABBBBBAABBBBBBBBBABABBBAB-
CFD01	SYN31270	1	140.5	placed	1	223825590	AAABABAABABBABBBABBBAABAAAAABBABABABBAAAAAABABAAABBBABBAABBBABBBBBAABBBBBBBBBABABBBAB-
CFD01	PZE-101179823	1	142	frame	1	224257853	AAABABAABABBABBBABBBAABAAAAABBABABABBABAAAABABAAABBBABBAABBBABBBBBAABBBBBBBBBABABBBABB
CFD01	PZE-101179918	1	142	placed	1	224372583	AAABABAABABBABBBABBBAABAAAAABBABABABBABAAAABABAAABBBABBAABBBABBBBBAABBBBBBBBBABABBBABB
CFD01	PZE-101180164	1	142	placed	1	224722952	AAABABAABABBABBBABBBAABAAAAABBABABABBAB-AAABABAAABBBABBAABBBABBBBBAABBBBBBBBBABABBBABB
CFD01	PZE-101180531	1	142	placed	1	225041058	AAABABAABABBABBBABBBAABAAAAABBABABABBABAAAABABAAABBBABBAABBBABBBBBAABBBBBBBBBABA-BBABB
CFD01	SYN21129	1	142	placed	1	225041494	AAABABAABABBABBBABBBAABAAAAABBABABABBABAAAABABAAABBBABBAABBBABBBBBAABBBBBBBBBABA-BBABB
CFD01	PZE-101181333	1	143.2	frame	1	225655149	AAABABAABABBABBBABBBAABAAAAABBABABABBABAAAABABAAABBBABBAABBBABBBBBAABABBBBBBBABA-BBABB
CFD01	PZE-101181337	1	143.2	placed	1	225656027	AAABABAABABBABBBABBBAABAAAAABBABABABBABAAAABABAAABBBABBAABBBABBBBBAABABBBBBBBABA-BBABB
CFD01	PZE-101181384	1	143.2	placed	1	225866807	AAABABAABABBABBBABBBAABAAAAABBABABABBAB-AAABABAAABBBABBAABBBABBBBBAABABBBBBBBABA-BBABB
CFD01	PUT-163a-16926903-1152	1	144.4	placed	1	226178055	ABABABAABABBABBBABBBAABAAAAABBABABABBABAAAABABAAABBBABBAABBBABBBBBAABABBBBBBBABA-BBABB
CFD01	PUT-163a-71443302-3341	1	144.4	placed	1	226136399	ABABABAABABBABBBABBBAABAAAAABBABABABBABAAAABABAAABBBABBAABBBABBBBBAABABBBBBBBABA-BBABB
CFD01	PUT-163a-71769760-3543	1	144.4	frame	1	226136255	ABABABAABABBABBBABBBAABAAAAABBABABABBABAAAABABAAABBBABBAABBBABBBBBAABABBBBBBBABA-BBABB
CFD01	PZE-101181469	1	144.4	placed	1	225878653	ABABABAABABBABBBABBBAABAAAAABBABABABBABAAAABABAAABBBABBAABBBABBBBBAABABBBBBBBABA-BBABB
CFD01	PUT-163a-17930612-1185	1	145.6	frame	1	227783144	ABABABAABABBABBBABBBAABAAAAABBABABABBABAAAABABAAABBBABBAABBBABBBBBAABAABBBBBBABA-BBABB
CFD01	PZE-101181822	1	145.6	placed	1	226236587	ABABABAABABBABBBABBBAABAAAAABBABABABBABAAAABABAAABBBABBAABBBABBBBBAABAABBBBBBABA-BBABB
CFD01	PZE-101182083	1	145.6	placed	1	226317430	ABABABAABABBABBBABBBAABAAAAABBABABABBABAAAABABAAABBBABBAABBBABBBBBAABAABBBBBBABA-BBABB
CFD01	PZE-101182084	1	145.6	placed	1	226317470	ABABABAABABBABBB-BBBAAB-AAAABB-BABABBABAAAABABAAABBBABBAABBBABBBBBAABAABBBBBBABA-BBABB
CFD01	PZE-101182086	1	145.6	placed	1	226318987	ABABABAABABB-BBBABBBAABAAAAABBABABABBABAAAABABAAABBBABBAABBBABBBBB-ABAABBBBBBABA-BBABB
CFD01	PZE-101182128	1	145.6	placed	1	226456343	ABABABAABABBABBBABBBAABAAAAABBABABABBABAAAABABAAABBBABBAABBBABBBBBAABAABBBBBBABA-BBABB
CFD01	PZE-101182536	1	145.6	placed	1	226941654	ABABABAABABBABBBABBBAABAAAAABBABABABBABAAAABABAAABBBABBAABBBABBBBBAABAABBBBBBABA-BBABB
CFD01	PZE-101182551	1	145.6	placed	1	226961815	ABABABAABABBABBBABBBAABAAAAABBABABABBABAAAABABAAABBBABBAABBBABBBBB-ABAABBBBBBABA-BBABB
CFD01	PZE-101182552	1	145.6	placed	1	226962118	ABABABAABABBABBBABBBAABAAAAABBABABABBABAAAABABAAABBBABBAABBBABBBBBAABAABBBBBBABA-BBABB
CFD01	PZE-101182557	1	145.6	placed	1	227008640	ABABABAABABBABBBABBBAABAAAAABBABABABBABAAAABABAAABBBABBAABBBABBBBBAABAABBBBBBABA-BBABB
CFD01	PZE-101182584	1	145.6	placed	1	227119285	ABABABAABABBABBBABBBAABAAAAABBABABABBABAAAABABAAABBBABBAABBBABBBBBAABAABBBBBBABA-BBABB
CFD01	PZE-101182760	1	145.6	placed	1	227437319	ABABABAABABBABBBABBBAABAAAAABBABABABBABAAAABABAAABBBABBAABBBABBBBBAABAABBBBBBABA-BBABB
CFD01	PZE-101183173	1	145.6	placed	1	228051317	ABABABAABABBABBBABBBAABAAAAABBABABABBABAAAABABAAABBBABBAABBBABBBBB-ABAABBBBBBABA-BBABB
CFD01	SYN12288	1	145.6	placed	1	227783265	ABABABAABABBABBBABBBAABAAAAABBABABABBABAAAABABAAABBBABBAABBBABBBBBAABAABBBBBBABA-BBABB
CFD01	SYN26586	1	145.6	placed	1	226275464	ABABABAABABBABBBABBBAABAAAAABBABABABBABAAAABABAAABBBABBAABBBABBBBBAABAABBBBBBABA-BBABB
CFD01	SYN32079	1	145.6	placed	1	227254622	ABABABAABABBABBBABBBAABAAAAABBABABABBABAAAABABAAABBBABBAABBBABBBBBAABAABBBBBBABA-BBABB
CFD01	SYN32080	1	145.6	placed	1	227253897	ABABABAABABBABBBABBBAABAAAAABBABABABBABAAAABABAAABBBABBAABBBABBBBBAABAABBBBBBABA-BBABB
CFD01	PUT-163a-71326656-3178	1	146.8	placed	1	229898591	ABABABAABABBABABABBBAABAAAAABBABABABBABAAAABABAAABBBABBAABBBABBBBBAABAABBBBBBABA-BBABB
CFD01	PUT-163a-86466287-4481	1	146.8	placed	1	229898788	ABABABAABABBABABABBBAABAAAAABBABABABBABAAAABABAAABBBABBAABBBABBBBBAABAABBBBBBABA-BBABB
CFD01	PUT-163a-86466287-4482	1	146.8	placed	1	229898718	ABABABAABABBABABABBBAABAAAAABBABABABBABAAAABABAAABBBABBAABBBABBBBBAABAABBBBBBABA-BBABB
CFD01	PZE-101183884	1	146.8	placed	1	228565561	ABABABAABABBABABABBBAABAAAAABBABABABBABAAAABABAAABBBABBAABBBABBBBB-ABAABBBBBBABA-BBABB
CFD01	PZE-101184213	1	146.8	frame	1	229073049	ABABABAABABBABABABBBAABAAAAABBABABABBABAAAABABAAABBBABBAABBBABBBBBAABAABBBBBBABA-BBABB
CFD01	PZE-101184352	1	146.8	placed	1	229187847	ABABABAABABBABABABBBAABAAAAABBABABABBABAAAABABAAABBBABBAABBBABBBBBAABAABBBBBBABA-BBABB
CFD01	PZE-101184638	1	146.8	placed	1	229484612	ABABABAABABBABABABBBAABAAAAABBABABABBABAAAABABAAABBBABBAABBBABBBBBAABAABBBBBBABA-BBABB
CFD01	PZE-101185989	1	146.8	placed	1	230717634	ABABABAABABBABABABBBAABAAAAABBABABABBABAAAABABAAABBBABBAABBBABBBBBAABAABBBBBBABA-BBABB
CFD01	PZE-101186097	1	146.8	placed	1	230810204	ABABABAABABBABABABBBAABAAAAABBABABABBABAAAABABAAABBBABBAABBBABBBBBAABAABBBBBBABA-BBABB
CFD01	SYN12952	1	146.8	placed	1	228252624	ABABABAABABBABABABBBAABAAAAABBABABABBABAAAABABAAABBBABBAABBBABBBBBAABAABBBBBBABA-BBABB
CFD01	SYN2702	1	146.8	placed	1	230014612	ABABABAABABBABABABBBAABAAAAABBABABABBABAAAABABAAABBBABBAABBBABBBBBAABAABBBBBBABA-BBABB
CFD01	SYN29461	1	146.8	placed	1	228317552	ABABABAABABBABABABBBAABAAAAABBABABABBABAAAABABAAABBBABBAABBBABBBBBAABAABBBBBBABA-BBABB
CFD01	SYN31533	1	146.8	placed	1	228718412	ABABABAABABBABABABBBAABAAAAABBABABABBABAAAABABAAABBBABBAABBBABBBBBAABAABBBBBBABA-BBABB
CFD01	SYN9076	1	146.8	placed	1	230123315	ABABABAABABBABABABBBAABAAAAABBABABABBABAAAABABAAABBBABBAABBBABBBBBAABAABBBBBBABA-BBABB
CFD01	SYN9190	1	146.8	placed	1	229850044	ABABABAABABBABABABBBAABAAAAABBABABABBABAAAABABAAABBBABBAABBBABBBBBAABAABBBBBBABA-BBABB
CFD01	PZE-101186140	1	148	placed	1	230834164	ABABABAABABBABABABBBAABAAAAABBABABABBABAAAAAABAAABBBABBAABBBABBBBBAABAABBBBBBABA-BBABB
CFD01	PZE-101186871	1	148	placed	1	231342037	ABABA-AABABBABABAB-BAABAAAAABBABABABBABAAAAAABAAABBBABBAABBBABBBBBAABAABBBBBBABA-BBABB
CFD01	PZE-101186872	1	148	placed	1	231343561	ABABABAABABBABABABBBAABAAAAABBABABABBABAAAAAABAAABBBABBAABBBABBBBBAABAABBBBBBABA-BBABB
CFD01	PZE-101186898	1	148	frame	1	231389809	ABABABAABABBABABABBBAABAAAAABBABABABBABAAAAAABAAABBBABBAABBBABBBBBAABAABBBBBBABA-BBABB
CFD01	PZE-101187374	1	148	placed	1	232513284	ABABABAABABBABABABBBAABAAAAABBABABABBABAAAAAABAAABBBABBAABBBABBBBB-ABAABBBBBBABA-BBABB
CFD01	PZE-101187674	1	148	placed	1	232651456	ABABABAABABBABABABBBAABAAAAABBABABABBABAAAAAABAAABBBABBAABBBABBBBBAABAABBBBBBABA-BBABB
CFD01	PZE-101187678	1	148	placed	1	232653431	ABABA-AABABBABABABBBAABAAAAABBABABABBABAAAAAABAAABBBABBAABBBABBBBBAABAABBBBBBABA-BBABB
CFD01	PZE-101187682	1	148	placed	1	232655108	ABABABAABABBABABABBBAABAAAAABBABABABBABAAAAAABAAABBBABBAABBBABBBBBAABAABBBBBBABA-BBABB
CFD01	PZE-101188021	1	148	placed	1	233297155	A-ABABAABAB-ABABAB-BAABAAAAAB-ABABABBABAAAAAA-AAA-BBABBAABBBABBBBBAABAABBBBBBABA-BBABB
CFD01	PZE-101188022	1	148	placed	1	233297198	ABABABAABABBABABABBBAABAAAAABBABABABBABAAAAAABAAABBBABBAABBBABBBBBAABAABBBBBBABA-BBABB
CFD01	PZE-101188031	1	148	placed	1	233298798	ABABABAABABBABABABBBAABAAAAABBABABABBABAAAAAABAAABBBABBAABBBABBBBBAABAABBBBBBABA-BBABB
CFD01	PZE-101188128	1	148	placed	1	233447168	ABABABAABABBABABABBBAABAAAAABBABABABBABAAAAAABAAABBBABBAABBBABBBBBAABAABBBBBBABA-BBABB
CFD01	PZE-101188297	1	148	placed	1	233460264	ABABABAABABBABABABBBAABAAAAABBABABABBABAAAAAABAAABBBABBAABBBABBBBBAABAABBBBBBABA-BBABB
CFD01	PZE-101188442	1	148	placed	1	233579368	ABABABAABABBABABABBBAABAAAAABBABABABBABAAAAAABAAABBBABBAABBBABBBBBAABAABBBBBBABA-BBABB
CFD01	PZE-101188466	1	148	placed	1	233656904	ABABABAABABBABABABBBAABAAAAABBABABABBABAAAAAABAAABBBABBAABBBABBBBBAABAABBBBBBABA-BBABB
CFD01	PZE-101188659	1	148	placed	1	234122190	ABABABAABAB-ABABABBBAABAAAAAB-ABABABBABAAAAAABAAABBBABBAABBBABBBBBAABAABBBBBBABA-BBABB
CFD01	PZE-101188796	1	148	placed	1	234255831	ABABABAABABBABABABBBAABAAAAABBABABABBABAAAAAABAAABBBABBAABBBABBBBBAABAABBBBBBABA-BBABB
CFD01	PZE-101188800	1	148	placed	1	234257728	ABABABAABABBABABABBBAABAAAAABBABABABBABAAAAAABAAABBBABBAABBBABBBBBAABAABBBBBBABA-BBABB
CFD01	PZE-101188910	1	148	placed	1	234309268	ABABABAABABBABABABBBAABAAAAABBABABABBABAAAAAABAAABBBABBAABBBABBBBBAABAABBBBBBABA-BBABB
CFD01	PZE-101188911	1	148	placed	1	234310221	ABABABAABABBABABABBBAABAAAAABBABABABBABAAAAAABAAABBBABBAABBBABBBBB-ABAABBBBBBABA-BBABB
CFD01	PZE-101188920	1	148	placed	1	234311754	ABABABAABABBABABABBBAABAAAAABBABABABBABAAAAAABAAABBBABBAABBBABBBBBAABAABBBBBBABA-BBABB
CFD01	PZE-101189246	1	148	placed	1	234900313	ABABABAABABBABABABBBAABAAAAABBABABABBABAAAAAABAAABBBABBAABBBABBBBBAABAABBBBBBABA-BBABB
CFD01	PZE-101189310	1	148	placed	1	234910278	ABABABAABABBABABABBBAABAAAAABBABABABBABAAAAAABAAABBBABBAABBBABBBBBAABAABBBBBBABA-BBABB
CFD01	PZE-101189314	1	148	placed	1	234910478	ABABABAABABBABABABBBAABAAAAABBABABABBABAAAAAABAAABBBABBAABBBABBBBBAABAABBBBBBABA-BBABB
CFD01	PZE-101189410	1	148	placed	1	235036593	ABABABAABABBABABABBBAABAAAAABBABABABBABAAAAAABAAABBBABBAABBBABBBBBAABAABBBBBBABA-BBABB
CFD01	PZE-101189417	1	148	placed	1	235033321	ABABABAABABBABABABBBAABAAAAABBABABABBABAAAAAABAAABBBABBAABBBABBBBBAABAABBBBBBABA-BBABB
CFD01	PZE-101189418	1	148	placed	1	235033125	ABABABAABABBABABABBBAABAAAAABBABABABBABAAAAAABAAABBBABBAABBBABBBBBAABAABBBBBBABA-BBABB
CFD01	PZE-101189457	1	148	placed	1	235136267	ABABABAABABBABABABBBAABAAAAABBABABABBABAAAAAABAAABBBABBAABBBABBBBBAABAABBBBBBABA-BBABB
CFD01	PZE-101189489	1	148	placed	1	235099748	ABABA-AABABBABABABBBAABAAAAABBABABABBABAAAAAABAAABBBABBAABBBABBBBBAABAABBBBBBABA-BBABB
CFD01	PZE-101189600	1	148	placed	1	235366449	ABABABAABABBABABABBBAABAAAAABBABABABBABAAAAAABAAABBBABBAABBBABBBBBAABAABBBBBBABA-BBABB
CFD01	PZE-101189670	1	148	placed	1	235448908	ABA-ABAABABBABABABBBAABAAAAABBABABABBABAAAAAABAAA--BABBAABBBABBBBB-ABAABBBBBBABA-BBABB
CFD01	PZE-101189713	1	148	placed	1	235488582	ABABABAABABBABABABBBAABAAAAABBABABABBABAAAAAABAAABBBABBAABBBABBBBBAABAABBBBBBABA-BBABB
CFD01	PZE-101190070	1	148	placed	1	235909625	ABABABAABABBABABABBBAABAAAAABBABABABBABAAAAAABAAABBBABBAABBBABBBBBAABAABBBBBBABA-BBABB
CFD01	PZE-101190131	1	148	placed	1	235976356	ABABABAABABBABABABBBAABAAAAABBABABABBABAAAAAABAAABBBABBAABBBABBBBBAABAABBBBBBABA-BBABB
CFD01	PZE-101190317	1	148	placed	1	236147876	ABABA-AABABBABABABBBAABAAAAABBABABABBABAAAAAABAAABBBABBAABBBABBBBBAABAABBBBBBABA-BBABB
CFD01	PZE-101190502	1	148	placed	1	236291875	ABABABAABABBABABABBBAABAAAAABBABABABBABAAAAAABAAABBBABBAABBBABBBBBAABAABBBBBBABA-BBABB
CFD01	SYN14761	1	148	placed	1	234254388	ABABABAABABBABABABBBAABAAAAABBABABABBABAAAAAABAAABBBABBAABBBABBBBBAABAABBBBBBABA-BBABB
CFD01	SYN25826	1	148	placed	1	232654307	ABABABAABABBABABABBBAABAAAAABBABABABBABAAAAAABAAABBBABBAABBBABBBBBAABAABBBBBBABA-BBABB
CFD01	SYN25828	1	148	placed	1	232654220	ABABABAABABBABABABBBAABAAAAABBABABABBABAAAAAABAAABBBABBAABBBABBBBBAABAABBBBBBABA-BBABB
CFD01	SYN25829	1	148	placed	1	232655006	ABABABAABABBABABABBBAABAAAAABBABABABBABAAAAAABAAABBBABBAABBBABBBBBAABAABBBBBBABA-BBABB
CFD01	SYN25831	1	148	placed	1	232655210	ABABABAABABBABABABBBAABAAAAABBABABABBABAAAAAABAAABBBABBAABBBABBBBBAABAABBBBBBABA-BBABB
CFD01	SYN35974	1	148	placed	1	231186796	ABABABAABABBABABABBBAABAAAAABBABABABBABAAAAAABAAABBBABBAABBBABBBBBAABAABBBBBBABA-BBABB
CFD01	SYN35975	1	148	placed	1	231182654	ABABABAABABBABABABBBAABAAAAABBABABABBABAAAAAABAAABBBABBAABBBABBBBBAABAABBBBBBABA-BBABB
CFD01	SYN35976	1	148	placed	1	231182659	ABABABAABABBABABABBBAABAAAAABBABABABBABAAAAAABAAABBBABBAABBBABBBBB-ABAABBBBBBABA-BBABB
CFD01	PZE-101190721	1	150.4	frame	1	236915800	ABABABAABABBABABABBBAABAAAAABBABABABBABAAAAAABAAABBBABBAABABABBBBBAABAABBBBBBABA-BBBBB
CFD01	SYN13217	1	150.4	placed	1	241226423	A-AB-BAABABBAB-B-BBBA-BA--AABBABABABBABAAAAAABAAABBBABBAABABABBBBBAABAABBBBBBABA-BBBBB
CFD01	PUT-163a-91054620-4735	1	151.6	frame	1	237087492	AAABABAABABBABABABBBAABAAAAABBABABABBABAAAAAABAAABBBABBAABABABBBBBAABAABBBBBBABA-BBBBB
CFD01	PUT-163a-91054620-4736	1	151.6	placed	1	237087552	AAABABAABABBABABABBBAABAAAAABBABABABBABAAAAAABAAABBBABBAABABABBBBBAABAABBBBBBABA-BBBBB
CFD01	PZA03301.5	1	151.6	placed	1	241298211	AAABABAABABBABABABBBAABAAAAABBABABABBABAAAAAABAAABBBABBAABABABBBBBAABAABBBBBBABA-BBBBB
CFD01	PZA03665.1	1	151.6	placed	1	242143315	AAABABAABABBABABABBBAABAAAAABBABABABBABAAAAAABAAABBBABBAABABABBBBBAABAABBBBBBABA-BBBBB
CFD01	PZA03665.2	1	151.6	placed	1	242142924	AAABABAABABBABABABBBAABAAAAABBABABABBABAAAAAABAAABBBABBAABABABBBBBAABAABBBBBBABA-BBBBB
CFD01	PZA03666.1	1	151.6	placed	1	242148892	AAABABAABABBABABABBBAABAAAAABBABABABBABAAAAAABAAABBBABBAABABABBBBBAABAABBBBBBABA-BBBBB
CFD01	PZB00425.1	1	151.6	placed	1	241223414	AAABABAABABBABABABBBAABAAAAABBABABABBABAAAAAABAAABBBABBAABABABBBBBAABAABBBBBBABA-BBBBB
CFD01	PZE-101190796	1	151.6	placed	1	236950184	AAABABAABABBABABABBBAABAAAAABBABABABBABAAAAAABAAABBBABBAABABABBBBBAABAABBBBBBABA-BBBBB
CFD01	PZE-101190826	1	151.6	placed	1	236952975	AAABABAABABBABABABBBAABAAAAABBABABABBABAAAAAABAAABBBABBAABABABBBBBAABAABBBBBBABA-BBBBB
CFD01	PZE-101190832	1	151.6	placed	1	236953405	AAABABAABABBABABABBBAABAAAAABBABABABBABAAAAAABAAABBBABBAABABABBBBBAABAABBBBBBABA-BBBBB
CFD01	PZE-101190874	1	151.6	placed	1	237050851	AAABABAABABBABABABBBAABAAAAABBABABABBABAAAAAABAAABBBABBAABABABBBBBAABAABBBBBBABA-BBBBB
CFD01	PZE-101190935	1	151.6	placed	1	237087552	AAABABAABABBABABABBBAABAAAAABBABABABBABAAAAAABAAABBBABBAABABABBBBBAABAABBBBBBABA-BBBBB
CFD01	PZE-101191483	1	151.6	placed	1	237695174	AAABABAABABBABABABBBAABAAAAABBABABABBABAAAAAABAAABBBABBAABABABBBBBAABAABBBBBBABA-BBBBB
CFD01	PZE-101191608	1	151.6	placed	1	237923644	AAABABAABABBABABABBBAABAAAAABBABABABBABAAAAAABAAABBBABBAABABABBBBBAABAABBBBBBABA-BBBBB
CFD01	PZE-101192090	1	151.6	placed	1	238542709	AAABABAABABBABABABBBAABAAAAABBABABABBABAAAAAABAAABBBABBAABABABBBBBAABAABBBBBBABA-BBBBB
CFD01	PZE-101192195	1	151.6	placed	1	238662122	AAABABAABABBABABABBBAABAAAAABBABABABBABAAAAAABAAABBBABBAABABABBBBBAABAABBBBBBABA-BBBBB
CFD01	PZE-101192259	1	151.6	placed	1	238750301	AAABABAABABBABABABBBAABAAAAABBABABABBABAAAAAABAAABBBABBAABABABBBBBAABAABBBBBBABA-BBBBB
CFD01	PZE-101192272	1	151.6	placed	1	238751026	AAABABAABABBABABABBBAABAAAAABBABABABBABAAAAAABAAABBBABBAABABABBBBBAABAABBBBBBABA-BBBBB
CFD01	PZE-101192357	1	151.6	placed	1	238814219	AAABABAABABBABABABBBAABAAAAABBABABABBABAAAAAABAAABBBABBAABABABBBBBAABAABBBBBBABA-BBBBB
CFD01	PZE-101192569	1	151.6	placed	1	239209812	AAABABAABABBABABABBBAABAAAAABBABABABBABAAAAAABAAABBBABBAABABABBBBBAABAABBBBBBABA-BBBBB
CFD01	PZE-101192576	1	151.6	placed	1	239211167	AAABABAABABBABABABBBAABAAAAABBABABABBABAAAAAABAAABBBABBAABABABBBBBAABAABBBBBBABA-BBBBB
CFD01	PZE-101192588	1	151.6	placed	1	239296983	AAABA-AABABBABABABBBAABAAAAABBABABABBABAAAAAABAAABBBABBAABABABBBBBAABAABBBBBBABA-BBBBB
CFD01	PZE-101192589	1	151.6	placed	1	239297375	AAABABAABABBABABABBBAABAAAAABBABABABBABAAAAAABAAABBBABBAABABABBBBB-ABAABBBBBBABA-BBBBB
CFD01	PZE-101192715	1	151.6	placed	1	239440080	AAABABAABABBABABABBBAABAAAAABBABABABBABAAAAAABAAABBBABBAABABABBBBBAABAABBBBBBABA-BBBBB
CFD01	PZE-101192735	1	151.6	placed	1	239509568	AAABABAABABBABABABBBAABAAAAABBABABABBABAAAAAABAAABBBABBAABABABBBBBAABAABBBBBBABA-BBBBB
CFD01	PZE-101193133	1	151.6	placed	1	239998391	AAABABAABABBABABABBBAABAAAAABBABABABBABAAAAAABAAABBBABBAABABABBBBBAABAABBBBBBABA-BBBBB
CFD01	PZE-101194483	1	151.6	placed	1	241359048	AAABABAABABBABABABBBAABAAAAABBABABABBABAAAAAABAAABBBABBAABABABBBBBAABAABBBBBBABA-BBBBB
CFD01	PZE-101194503	1	151.6	placed	1	241368136	AAABABAABABBABABABBBAABAAAAABBABABABBABAAAAAABAAABBBABBAABABABBBBBAABAABBBBBBABA-BBBBB
CFD01	PZE-101194555	1	151.6	placed	1	241396200	AAABABAABABBABABABBBAABAAAAABBABABABBABAAAAAABAAABBBABBAABABABBBBBAABAABBBBBBABA-BBBBB
CFD01	PZE-101194696	1	151.6	placed	1	241501850	AAABABAABABBABABABBBAABAAAAABBABABABBABAAAAAABAAABBBABBAABABABBBBBAABAABBBBBBABA-BBBBB
CFD01	PZE-101194703	1	151.6	placed	1	241502247	AAABABAABABBABABABBBAABAAAAABBABABABBABAAAAAABAAABBBABBAABABABBBBBAABAABBBBBBABA-BBBBB
CFD01	PZE-101194713	1	151.6	placed	1	241506636	AAABABAABABBABABABBBAABAAAAABBABABABBABAAAAAABAAABBBABBAABABABBBBBAABAABBBBBBABA-BBBBB
CFD01	PZE-101194734	1	151.6	placed	1	241508807	AAABABAABABBABABABBBAABAAAAABBABABABBABAAAAAABAAABBBABBAABABABBBBBAABAABBBBBBABA-BBBBB
CFD01	PZE-101194762	1	151.6	placed	1	241553526	AAABABAABABBABABABBBAABAAAAABBABABABBABAAAAAABAAABBBABBAABABABBBBBAABAABBBBBBABA-BBBBB
CFD01	PZE-101194985	1	151.6	placed	1	242080955	AAABABAABABBABABABBBAABAAAAABBABABABBABAAAAAABAAABBBABBAABABABBBBBAABAABBBBBBABA-BBBBB
CFD01	PZE-101195343	1	151.6	placed	1	242580737	AAABABAABABBABABABBBAABAAAAABBABABABBABAAAAAABAAABBBABBAABABABBBBB-ABAABBBBBBABA-BBBBB
CFD01	PZE-101195355	1	151.6	placed	1	242683374	AAABABAABABBABABABBBAABAAAAABBABABABBABAAAAAABAAABBBABBAABABABBBBBAABAABBBBBBABA-BBBBB
CFD01	PZE-101195407	1	151.6	placed	1	242719423	AAABABAABABBABABABBBAABAAAAABBABABABBABAAAAAABAAABBBABBAABABABBBBBAABAABBBBBBABA-BBBBB
CFD01	PZE-101195565	1	151.6	placed	1	243021141	AAABA-AABABBABABAB-BAABAAAAABBABABABBABAAAAA-BAAABBBABBAABABABBBBBAABAABBBBBBABA-BBBBB
CFD01	PZE-101195591	1	151.6	placed	1	243102333	AAABABAABABBABABABBBAABAAAAABBABABABBABAAAAAABAAABBBABBAABABABBBBBAABAABBBBBBABA-BBBBB
CFD01	PZE-101195665	1	151.6	placed	1	243196127	AAABABAABABBABABABBBAABAAAAABBABABABBABAAAAAABAAABBBABBAABABABBBBBAABAABBBBBBABA-BBBBB
CFD01	PZE-101195784	1	151.6	placed	1	243439838	AAABABAABABBABABABBBAABAAAAABBABABABBABAAAAAABAAABBBABBAABABABBBBBAABAABBBBBBABA-BBBBB
CFD01	PZE-101195787	1	151.6	placed	1	243440344	AAABABAABABBABABABBBAABAAAAABBABABABBABAAAAAABAAABBBABBAABABABBBBBAABAABBBBBBABA-BBBBB
CFD01	PZE-101195850	1	151.6	placed	1	243485482	AAABABAABABBABABABBBAABAAAAABBABABABBABAAAAAABAAABBBABBAABABABBBBBAABAABBBBBBABA-BBBBB
CFD01	SYN11270	1	151.6	placed	1	237183454	AAABABAABABBABABABBBAABAAAAABBABABABBABAAAAAABAAABBBABBAABABABBBBBAABAABBBBBBABA-BBBBB
CFD01	SYN11718	1	151.6	placed	1	238566199	AAABABAABABBABABABBBAABAAAAABBABABABBABAAAAAABAAABBBABBAABABABBBBBAABAABBBBBBABA-BBBBB
CFD01	SYN13214	1	151.6	placed	1	241224270	AAABABAABABBABABABBBAABAAAAABBABABABBABAAAAAABAAABBBABBAABABABBBBBAABAABBBBBBABA-BBBBB
CFD01	SYN13216	1	151.6	placed	1	241222849	AAABABAABABBABABABBBAABAAAAABBABABABBABAAAAAABAAABBBABBAABABABBBBBAABAABBBBBBABA-BBBBB
CFD01	SYN19766	1	151.6	placed	1	239681448	AAABABAABABBABABABBBAABAAAAABBABABABBABAAAAAABAAABBBABBAABABABBBBBAABAABBBBBBABA-BBBBB
CFD01	SYN22795	1	151.6	placed	1	236953184	AAABABAABABBABABABBBAABAAAAABBABABABBABAAAAAABAAABBBABBAABABABBBBBAABAABBBBBBABA-BBBBB
CFD01	SYN2381	1	151.6	placed	1	241472011	AAABABAABABBABABABBBAABAAAAABBABABABBABAAAAAABAAABBBABBAABABABBBBBAABAABBBBBBABA-BBBBB
CFD01	SYN2384	1	151.6	placed	1	241392449	AAABABAABABBABABABBBAABAAAAABBABABABBABAAAAAABAAABBBABBAABABABBBBB-ABAABBBBBBABA-BBBBB
CFD01	SYN25857	1	151.6	placed	1	240979735	AAABABAABABBABABABBBAABAAAAABBABABABBABAAAAAABAAABBBABBAABABABBBBBAABAABBBBBBABA-BBBBB
CFD01	SYN38851	1	151.6	placed	1	239609138	AAABABAABABBABABABBBAABAAAAABBABABABBABAAAAAABAAABBBABBAABABABBBBBAABAABBBBBBABA-BBBBB
CFD01	SYNGENTA3089	1	151.6	placed	1	241223312	AAABABAABABBABABABBBAABAAAAABBABABABBABAAAAAABAAABBBABBAABABABBBBBAABAABBBBBBABA-BBBBB
CFD01	SYNGENTA3100	1	151.6	placed	1	241223114	AAABABAABABBABABABBBAABAAAAABBABABABBABAAAAAABAAABBBABBAABABABBBBBAABAABBBBBBABA-BBBBB
CFD01	ZM013367-0314	1	151.6	placed	1	239436603	AAABABAABABBABABABBBAABAAAAABBABABABBABAAAAAABAAABBBABBAABABABBBBBAABAABBBBBBABA-BBBBB
CFD01	PZE-101195985	1	152.8	placed	1	243655350	AAABABAABABBABABABBBAABAAAAABBABABABBABAAABAABAAABBBABBAABABABBBBBAABAABBBBBBABA-BBBBB
CFD01	PZE-101196056	1	152.8	placed	1	243779684	AAABABAABABBABABABBBAABAAAAABBABABABBABAAABAABAAABBBABBAABABABBBBBAABAABBBBBBABA-BBBBB
CFD01	PZE-101196147	1	152.8	placed	1	243987886	AAABABAABABBABABABBBAABAAAAABBABABABBABAAABAABAAABBBABBAABABABBBBBAABAABBBBBBABA-BBBBB
CFD01	PZE-101196193	1	152.8	placed	1	244072087	AAABABAABABBABABABBBAABAAAAABBABABABBABAAABAABAAABBBABBAABABABBBBBAABAABBBBBBABA-BBBBB
CFD01	PZE-101196242	1	152.8	placed	1	244157530	AAABABAABABBABABABBBAABAAAAABBABABABBABAAABAABAAABBBABBAABABABBBBBAABAABBBBBBABA-BBBBB
CFD01	PZE-101196459	1	152.8	placed	1	244507054	AAABABAABABBABABABBBAABAAAAABBABABABBABAAABAABAAABBBABBAABABABBBBBAABAABBBBBBABA-BBBBB
CFD01	PZE-101196460	1	152.8	placed	1	244509540	AAABABAABABBABABABBBAABAAAAABBABABABBABAAABAABAAABBBABBAABABABBBBBAABAABBBBBBABA-BBBBB
CFD01	PZE-101196461	1	152.8	placed	1	244511509	AAABABAABABBABABABBBAABAAAAABBABABABBABAAABAABAAABBBABBAABABABBBBBAABAABBBBBBABA-BBBBB
CFD01	PZE-101196482	1	152.8	placed	1	244515724	AAABABAABABBABABABBBAABAAAAABBABABABBABAAABAABAAABBBABBAABABABBBBBAABAABBBBBBABA-BBBBB
CFD01	PZE-101196483	1	152.8	placed	1	244515759	AAABABAABABBABABABBBAABAAAAABBABABABBABAAABAABAAABBBABBAABABABBBBBAABAABBBBBBABA-BBBBB
CFD01	PZE-101196520	1	152.8	placed	1	244595761	AAABABAABABBABABABBBAABAAAAABBABABABBABAAABAABAAABBBABBAABABABBBBBAABAABBBBBBABA-BBBBB
CFD01	PZE-101196582	1	152.8	placed	1	244636967	AAABABAABABBABABABBBAABAAAAABBABABABBABAAABAABAAABBBABBAABABABBBBBAABAABBBBBBABA-BBBBB
CFD01	PZE-101196605	1	152.8	placed	1	244740613	AAABABAABABBABABABBBAABAAAAABBABABABBABAAABAABAAABBBABBAABABABBBBBAABAABBBBBBABA-BBBBB
CFD01	PZE-101196704	1	152.8	placed	1	244756064	AAABABAABABBABABABBBAABAAAAABBABABABBABAAABAABAAABBBABBAABABABBBBBAABAABBBBBBABA-BBBBB
CFD01	PZE-101196709	1	152.8	placed	1	244826861	AAABABAABABBABABABBBAABAAAAABBABABABBABAAABAABAAABBBABBAABABABBBBBAABAABBBBBBABABBBBBB
CFD01	PZE-101196778	1	152.8	placed	1	244906397	AAABABAABABBABABABBBAABAAAAABBABABABBABAAABAABAAABBBABBAABABABBBBBAABAABBBBBBABA-BBBBB
CFD01	PZE-101196940	1	152.8	placed	1	245310887	AAABABAABABBABABABBBAABAAAAABBABABABBABAAABAABAAABBBABBAABABABBBBBAABAABBBBBBABA-BBBBB
CFD01	PUT-163a-89759704-4687	1	154	frame	1	246817049	AAABABAABABBABABABBBAABAAAAABBABABABBABAAABAABAAABBBABBAABABABBBBBAABAABBBBBBABB-BBBBB
CFD01	PZE-101197293	1	154	placed	1	245696480	AAABABAABABBABABABBBAABAAAAABBABABABBABAAABAABAAABBBABBAABABABBBBBAABAABBBBBBABB-BBBBB
CFD01	PZE-101197856	1	154	placed	1	246203927	A-ABABAABABBAB-BABBBAABAAAAABBABABABBABAAABAABAAABBBABBAABABABBBBBAABAABBBBBBABB-BBBBB
CFD01	PZE-101197988	1	154	placed	1	246354633	AAABABAABABBABABABBBAABAAAAABBABABABBABAAABAABAAABBBABBAABABABBBBBAABAABBBBBBABB-BBBBB
CFD01	PZE-101198001	1	154	placed	1	246355359	AAABABAABABBABABABBBAABAAAAABBABABABBABAAABAABAAABBBABBAABABABBBBBAABAABBBBBBABB-BBBBB
CFD01	PZE-101198020	1	154	placed	1	246398782	AAABABA-BABBABABABBBAABAAAAABBABABABBABAAABAABAAABBBABBAABABABBBBB-ABAABBBBBBABB-BBBBB
CFD01	PZE-101198050	1	154	placed	1	246408610	AAABABAABABBABABABBBAABAAAAABBABABABBABAAABAABAAABBBABBAABABABBBBBAABAABBBBBBABB-BBBBB
CFD01	PZE-101198252	1	154	placed	1	246472571	AAABA-AABABBABABAB-BAABAAAAABBABABABBABAAABAABAAABBBABBAABABABBBBBAABAABBBBBBABB-BBBBB
CFD01	PZE-101198371	1	154	placed	1	246540866	AAABABAABABBABABABBBAABAAAAABBABABABBABAAABAABAAABBBABBAABABABBBBBAABAABBBBBBABB-BBBBB
CFD01	PZE-101198568	1	154	placed	1	246710598	AAABABAABABBABABABBBAABAAAAABBABABABBABAAABAABAAABBBABBAABABABBBBBAABAABBBBBBABB-BBBBB
CFD01	PZE-101198638	1	154	placed	1	246815369	AAABABAABABBABABABBBAABAAAAABBABABABBABAAABAABAAABBBABBAABABABBBBBAABAABBBBBBABB-BBBBB
CFD01	PZE-101198659	1	154	placed	1	246820584	AAABABAABABBABABABBBAABAAAAABBABABABBABAAABAABAAABBBABBAABABABBBBBAABAABBBBBBABB-BBBBB
CFD01	PZE-101198751	1	154	placed	1	247173318	AAABABAABABBABABABBBAABAAAAABBABABABBABAAABAABAAABBBABBAABABABBBBBAABAABBBBBBABB-BBBBB
CFD01	SYN20340	1	154	placed	1	246715702	AAABABAABABBABABABBBAABAAAAABBABABABBABAAABAABAAABBBABBAABABABBBBB-ABAABBBBBBABB-BBBBB
CFD01	SYN20346	1	154	placed	1	246714264	AAABABAABABBABABABBBAABAAAAABBABABABBABAAABAABAAABBBABBAABABABBBBBAABAABBBBBBABB-BBBBB
CFD01	SYN27719	1	154	placed	1	245663997	AAABABAABABBABABABBBAABAAAAABBABABABBABAAABAABAAABBBABBAABABABBBBBAABAABBBBBBABB-BBBBB
CFD01	PZE-101197699	1	154.6	placed	1	245956750	AAABABAABABBABABABBBAABAAAAABBABABABBABAAABAABAAABBBABBAABABABBBBBAABBABBBBBBABB-BBBBB
CFD01	PZE-101198839	1	156.4	frame	1	247614969	AAABABAABABBABABABBBAABAAAAABBABABABBABAAABAABAAAAABABBAABABABBBBBAABAABBBBBBABB-BBBBB
CFD01	PZE-101198848	1	156.4	placed	1	247623427	AAABABAABABBABABABBBAABAAAAABBABABABBABAAABAABAAAAABABBAABABABBBBBAABAABBBBBBABB-BBBBB
CFD01	PZE-101198854	1	156.4	placed	1	247624941	AAABABAABABBABABABBBAABAAAAABBABABABBABAAABAABAAAAABABBAABABABBBBBAABAABBBBBBABB-BBBBB
CFD01	PZE-101199017	1	156.4	placed	1	248122492	AAABABAABABBABABABBBAABAAAAABBABABABBABAAABAABAAAAABABBAABABABBBBBAABAABBBBBBABB-BBBBB
CFD01	SYN36214	1	156.4	placed	1	248151139	AAABABAABABBABABABBBAABAAAAABBABABABBABAAABAABAAAAABABBAABABABBBBBAABAABBBBBBABB-BBBBB
CFD01	PZE-101199192	1	157.6	frame	1	248321866	AAABABAABABBABABABBBAABAAAAABBABABABBABAAABAABAAAAABABBAABABABBBBBAABAABBBBBBBBB-BBBBB
CFD01	SYNGENTA6010	1	157.6	placed	1	248422592	AAABABAABABBABABABBBAABAAAAABBABABABBABAAABAABAAAAABABBAABABABBBBBAABAABBBBBBBBB-BBBBB
CFD01	PZE-101199598	1	160	frame	1	248737375	AAABABAABABAABABABBBABBAAAAABBABABABBABAAABAABAAAAABABBAABABABBBBBAABAABBBBBBBBB-BBBBB
CFD01	PZE-101199628	1	160	placed	1	248736328	AAABABAABABAABABABBBABBAAAAABBABABABBABAAABAABAAAAABABBAABABABBBBBAABAABBBBBBBBB-BBBBB
CFD01	PUT-163a-110481268-79	1	161.2	placed	1	250067201	AAABABAABABAABABABBBABBAAAAABBABABABBABAAABAABAAAAABABBAABABABBBBBABBAABBBBBBBBB-BBBBB
CFD01	PUT-163a-110481268-80	1	161.2	placed	1	250067107	AAABABAABABAABABABBBABBAAAAABBABABABBABAAABAABAAAAABABBAABABABBBBBABBAABBBBBBBBB-BBBBB
CFD01	PUT-163a-148958492-563	1	161.2	placed	1	249538273	AAABABAABABAABABABBBABBAAAAABBABABABBABAAABAABAAAAABABBAABABABBBBBABBAABBBBBBBBB-BBBBB
CFD01	PUT-163a-31611790-1975	1	161.2	placed	1	250066619	AAABABAABABAABABABBBABBAAAAABBABABABBABAAABAABAAAAABABBAABABABBBBBABBAABBBBBBBBB-BBBBB
CFD01	PZE-101200311	1	161.2	frame	1	249428926	AAABABAABABAABABABBBABBAAAAABBABABABBABAAABAABAAAAABABBAABABABBBBBABBAABBBBBBBBB-BBBBB
CFD01	PZE-101200344	1	161.2	placed	1	249454889	AAABABAABABAABABABBBABBAAAAABBABABABBABAAABAABAAAAABABBAABABABBBBBABBAABBBBBBBBB-BBBBB
CFD01	PZE-101200586	1	161.2	placed	1	249674221	AAABABAABABAABABABBBABBAAAAABBABABABBABAAABAABAAAAABABBAABABABBBBBABBAABBBBBBBBB-BBBBB
CFD01	PZE-101200614	1	161.2	placed	1	249700075	AAABABAABABAABABABBBABBAAAAABBABABABBABAAABAABAAAAABABBAABABABBBBBABBAABBBBBBBBB-BBBBB
CFD01	PZE-101202934	1	161.2	placed	1	251102538	AAABABAABABAABABABBBABBAAAAABBABABABBABAAABAABAAAAABABBAABABABBBBBABBAABBBBBBBBB-BBBBB
CFD01	PZE-101202983	1	161.2	placed	1	251091237	AAABABAABABAABABABBBABBAAAAABBABABABBABAAABAABAAAAABABBAABABABBBBBABBAABBBBBBBBB-BBBBB
CFD01	PZE-101203014	1	161.2	placed	1	251079254	AAABABAABABAABABABBBABBAAAAABBABABABBABAAABAABAAAAABABBAABABABBBBBABBAABBBBBBBBB-BBBBB
CFD01	PZE-101203040	1	161.2	placed	1	251041358	AAABABAABABAABABABBBABBAAAAABBABABABBABAAABAABAAAAABABBAABABABBBBBABBAABBBBBBBBB-BBBBB
CFD01	PZE-101203718	1	161.2	placed	1	250296575	AAABABAABABAABABABBBABBAAAAABBABABABBABAAABAABAAAAABABBAABABABBBBBABBAABBBBBBBBB-BBBBB
CFD01	PZE-101203754	1	161.2	placed	1	250199992	AAABABAABABAABABABBBABBAAAAABBABABABBABAAABAABAAAAABABBAABABABBBBBABBAABBBBBBBBB-BBBBB
CFD01	PZE-101203924	1	161.2	placed	1	250073432	AAABABAABABAABABABBBABBAAAAABBABABABBABAAABAABAAAAABABBAABABABBBBBABBAABBBBBBBBB-BBBBB
CFD01	SYN13476	1	161.2	placed	1	249320133	AAABABAABABAABABABBBABBAAAAABBABABABBABAAABAABAAAAABABBAABABABBBBBABBAABBBBBBBBB-BBBBB
CFD01	SYN19969	1	161.2	placed	1	249434088	AAABABAABABAABABABBBABBAAAAABBABABABBABAAABAABAAAAABABBAABABABBBBBABBAABBBBBBBBB-BBBBB
CFD01	SYN20282	1	161.2	placed	1	250959075	AAABABAABABAABABABBBABBAAAAABBABABABBABAAABAABAAAAABABBAABABABBBBBABBAABBBBBBBBB-BBBBB
CFD01	SYN20292	1	161.2	placed	1	251039217	AAABABAABABAABABABBBABBAAAAABBABABABBABAAABAABAAAAABABBAABABABBBBBABBAABBBBBBBBB-BBBBB
CFD01	SYN20293	1	161.2	placed	1	251039286	AAABABAABABAABABABBBABBAAAAABBABABABBABAAABAABAAAAABABBAABABABBBBBABBAABBBBBBBBB-BBBBB
CFD01	SYN22066	1	161.2	placed	1	250191062	AAABABAABABAABABABBBABBAAAAABBABABABBABAAABAABAAAAABABBAABABABBBBBABBAABBBBBBBBB-BBBBB
CFD01	SYN8001	1	161.2	placed	1	250094906	AAABABAABABAABABABBBABBAAAAABBABABABBABAAABAABAAAAABABBAABABABBBBB-BBAABBBBBBBBB-BBBBB
CFD01	ZM013287-0122	1	161.2	placed	1	249311120	AAABABAABABAABABABBBABBAAAAABBABABABBABAAABAABAAAAABABBAABABABBBBBABBAABBBBBBBBB-BBBBB
CFD01	PZA03404.1	1	162.4	frame	1	253029622	AAABABAABABABBABABBBABBAAAAABBABABABBABAAABAABAAAAABABBAABABABBBBBABBAABBBBBBBBB-BBBBB
CFD01	PZE-101201219	1	162.4	placed	1	252800283	AAABABAABABABBABABBBABBAAAAABBABABABBABAAABAABAAAAABABBAABABABBBBBABBAABBBBBBBBB-BBBBB
CFD01	PZE-101201243	1	162.4	placed	1	252790397	AAABABAABABABBABABBBABBAAAAABBABABABBABAAABAABAAAAABABBAABABABBBBBABBAABBBBBBBBB-BBBBB
CFD01	PZE-101201288	1	162.4	placed	1	252736144	AAABABAABABABBABABBBABBAAAAABBABABABBABAAABAABAAAAABABBAABABABBBBBABBAABBBBBBBBB-BBBBB
CFD01	PZE-101201492	1	162.4	placed	1	252339077	AAABABAABABABBABABBBABBAAAAABBABABABBABAAABAABAAAAABABBAABABABBBBBABBAABBBBBBBBB-BBBBB
CFD01	PZE-101201504	1	162.4	placed	1	252322358	AAABA-AABABABBABAB-BABBAAAAABBABABABBABAAABAABAAAAABABBAABABABBBBBABBAABBBBBBBBB-BBBBB
CFD01	PZE-101201666	1	162.4	placed	1	251995695	AAABABAABABABBABABBBABBAAAAABBABABABBABAAABAABAAAAABABBAABABABBBBBABBAABBBBBBBBB-BBBBB
CFD01	PZE-101201705	1	162.4	placed	1	251992996	AAABABAABABABBABABBBABBAAAAABBABABABBABAAABAABAAAAABABBAABABABBBBBABBAABBBBBBBBB-BBBBB
CFD01	PZE-101201729	1	162.4	placed	1	251991958	AAABABAABABABBABABBBABBAAAAABBABABABBABAAABAABAAAAABABBAABABABBBBBABBAABBBBBBBBB-BBBBB
CFD01	PZE-101201755	1	162.4	placed	1	251987487	AAABABAABABABBABABBBABBAAAAABBABABABBABAAABAABAAAAABABBAABABABBBBBABBAABBBBBBBBB-BBBBB
CFD01	PZE-101201822	1	162.4	placed	1	251818087	AAABABAABAB-BBABABBBABBAAAAABB-BABABBABAAABAABAAAAABABB-ABABABBBBBABBAABBBBBBBBB-BBBBB
CFD01	SYN18315	1	162.4	placed	1	252377691	AAABABAABABABBABABBBABBAAAAABBABABABBABAAABAABAAAAABABBAABABABBBBBABBAABBBBBBBBB-BBBBB
CFD01	SYN27959	1	162.4	placed	1	253610512	AAABABAABABABBABABBBABBAAAAAB-ABABABBABAAABAABAAAAABABBAABABABBBBBABBAABBBBBBBBB-BBBBB
CFD01	SYN391	1	162.4	placed	1	252142959	AAABABAABABABBABABBBABBAAAAABBABABABBABAAABAABAAAAABABBAABABABBBBBABBAABBBBBBBBB-BBBBB
CFD01	PUT-163a-148951459-516	1	163.6	frame	1	254094770	AAABABAABABABBABABBBABBBAAAABBABABABBABAAABAABAAAAABABBAABABABBBBBABBAABBBBBBBBB-BBBBB
CFD01	PUT-163a-148951459-517	1	163.6	placed	1	254094758	AAABABAABABABBABABBBABBBAAAABBABABABBABAAABAABAAAAABABBAABABABBBBBABBAABBBBBBBBB-BBBBB
CFD01	PUT-163a-31909551-1999	1	163.6	placed	1	254095598	AAABABAABABABBABABBBABBBAAAABBABABABBABAAABAABAAAAABABBAABABABBBBBABBAABBBBBBBBB-BBBBB
CFD01	PZE-101205159	1	163.6	placed	1	253798392	AAABABAABABABBABABBBABBBAAAABBABABABBABAAABAABAAAAABABBAABABABBBBBABBAABBBBBBBBB-BBBBB
CFD01	PZE-101205273	1	163.6	placed	1	253908305	AAABABAABABABBABABBBABBBAAAABBABABABBABAAABAABAAAAABABBAABABABBBBBABBAABBBBBBBBB-BBBBB
CFD01	PZE-101205503	1	163.6	placed	1	254171691	AAABABAABABABBABABBBABBBAAAABBABABABBABAAABAABAAAAABABBAABABABBBBBABBAABBBBBBBBB-BBBBB
CFD01	PZE-101205734	1	164.8	placed	1	254464025	AAABABAABABABBABABBBABBBAAAABBABABABBABAABBAABAAAAABABBAABABABBBBB-BBAABBBBBBBBB-BBBBB
CFD01	PZE-101206027	1	164.8	placed	1	254890863	AAABABAABABABBABABBBABBBAAAABBABABABBABAABBAABAAAAABABBAABABABBBBBABBAABBBBBBBBB-BBBBB
CFD01	PZE-101206078	1	164.8	placed	1	254981949	AAABABAABABABBABABBBABBBAAAABBABABABBABAABBAABAAAAABABBAABABABBBBBABBAABBBBBBBBB-BBBBB
CFD01	SYN30022	1	164.8	frame	1	255098148	AAABABAABABABBABABBBABBBAAAABBABABABBABAABBAABAAAAABABBAABABABBBBBABBAABBBBBBBBB-BBBBB
CFD01	PUT-163a-71758255-3421	1	166	placed	1	256567682	AAABA-AABABAB-ABAB-BBBBBAAAABBABABABBABAABBAABAAAAA-ABBAABABABBBBBABBAABBBBBBBBB-BBBBB
CFD01	PZE-101206438	1	166	placed	1	255534122	A-ABABAABAB-BBABABBBBBBBAAAABBABABABBABAABBAABAAAAABABBAABABABBBBBABBAABBBBBBBBB-BBBBB
CFD01	PZE-101206520	1	166	frame	1	255546208	AAABABAABABABBABABBBBBBBAAAABBABABABBABAABBAABAAAAABABBAABABABBBBBABBAABBBBBBBBB-BBBBB
CFD01	PZE-101207067	1	166	placed	1	256469982	AAABABAABABABBABABBBBBBBAAAABBABABABBABAABBAABAAAAABABBAABABABBBBBABBAABBBBBBBBB-BBBBB
CFD01	PZE-101207166	1	166	placed	1	256489660	AAABABAABABABBABABBBBBBBAAAABBABABABBABAABBAABAAAAABABBAABABABBBBBABBAABBBBBBBBB-BBBBB
CFD01	PZE-101207480	1	166	placed	1	256797371	AAABABAABABABBABABBBBBBBAAAABBABABABBABAABBAABAAAAABABBAABABABBBBBABBAABBBBBBBBB-BBBBB
CFD01	PZE-101207960	1	167.2	placed	1	257324697	AAABABAABABABBABABBBBBBBAAAABBABABABBABAABBAABAAAAABABBAABABABBBBBABAAABBBBBBBBB-BBBBB
CFD01	PZE-101208112	1	167.2	placed	1	257458841	AAABABAABABABBABABBBBBBBAAAABBABABABBABAABBAABAAAAABABBAABABABBBBBABAAABBBBBBBBB-BBBBB
CFD01	PZE-101208130	1	167.2	placed	1	257489143	AAABABAABABABBABABBBBBBBAAAABBABABABBABAABBAABAAAAABABBAABABABBBBBABAAABBBBBBBBB-BBBBB
CFD01	PZE-101208190	1	167.2	placed	1	257674116	AAABA-AABABAB-ABAB-BBBBBAAAABBABABABBABAABBAABAAAAABABBAABABABBBBBABAAABBBBBBBBB-BBBBB
CFD01	PZE-101208297	1	167.2	placed	1	257799310	AAABA-AABABABBABABBBBBBBAAAABBABABABBABAABBAABAAAAABABBAABABABBBBBABAAABBBBBBBBB-BBBBB
CFD01	SYN10	1	167.2	frame	1	257950326	AAABABAABABABBABABBBBBBBAAAABBABABABBABAABBAABAAAAABABBAABABABBBBBABAAABBBBBBBBB-BBBBB
CFD01	SYN14563	1	167.2	placed	1	257326157	AAABABAABABABBABABBBBBBBAAAABBABABABBABAABBAABAAAAABABBAABABABBBBBABAAABBBBBBBBB-BBBBB
CFD01	SYN2	1	167.2	placed	1	257949974	AAABABAABABABBABABBBBBBBAAAABBABABABBAB-ABBAABAAAAABABBAABABABBBBBABAAABBBBBBBBB-BBBBB
CFD01	SYN4	1	167.2	placed	1	257949849	AAABABAABABABBABABBBBBBBAAAABBABABABBABAABBAABAAAAABABBAABABABBBBBABAAABBBBBBBBB-BBBBB
CFD01	SYN5	1	167.2	placed	1	257939876	AAABABAABABABBABABBBBBBBAAAABBABABABBABAABBAABAAAAABABBAABABABBBBBABAAABBBBBBBBB-BBBBB
CFD01	PUT-163a-148955657-539	1	168.4	placed	1	258365782	AAABABAABABABBABABBBBBBBAAAABBAAABABBABAABBAABAAAAABABBAABABABBBBBABAAABBBBBBBBB-BBBBB
CFD01	PZE-101208396	1	168.4	frame	1	257975340	AAABABAABABABBABABBBBBBBAAAABBAAABABBABAABBAABAAAAABABBAABABABBBBBABAAABBBBBBBBB-BBBBB
CFD01	PZE-101208406	1	168.4	placed	1	257974957	AAABABAABABABBABABBBBBBBAAAABBAAABABBABAABBAABAAAAABABBAABABABBBBBABAAABBBBBBBBB-BBBBB
CFD01	PZE-101208698	1	168.4	placed	1	258353561	AAABABAABABABBABABBBBBBBAAAABBAAABABBABAABBAABAAAAABABBAABABABBBBBABAAABBBBBBBBB-BBBBB
CFD01	PZE-101208762	1	168.4	placed	1	258369789	AAABABAABABABBABABBBBBBBAAAABBAAABABBABAABBAABAAAAABABBAABABABBBBBABAAABBBBBBBBB-BBBBB
CFD01	PZE-101208775	1	168.4	placed	1	258381198	AAABABAABABABBABABBBBBBBAAAABBAAABABBABAABBAABAAAAA-ABBAABABABBBBBABAAABBBBBBBBB-BBBBB
CFD01	SYN11	1	168.4	placed	1	257973105	AAABABAABABABBABABBBBBBBAAAABBAAABABBABAABBAABAAAAABABBAABABABBBBBABAAABBBBBBBBB-BBBBB
CFD01	SYN20197	1	168.4	placed	1	258383803	AAABABAABABABBABABBBBBBBAAAABBAAABABBABAABBAABAAAAABABBAABABABBBBBABAAABBBBBBBBB-BBBBB
CFD01	PZE-101209279	1	169.9	placed	1	258654877	AAABABAABABABBABABBBBBBBAAAABBAAABABBABAABBAABAAAAABABBAABABABBBBBABAAABBBABBBBB-BBBBB
CFD01	PUT-163a-71757242-3418	1	171.5	placed	1	259940524	AAABABAABABABBABABBBBBBBAABABBAAABABBABAABBAABAAAAABABBAABABABBBBBABAAABBBABBBBBBBBBBB
CFD01	PUT-163a-71757242-3419	1	171.5	placed	1	259941546	AAABABAABABABBABABBBBBBBAABABBAAABABBABAABBAABAAAAABABBAABABABBBBBABAAABBBABBBBB-BBBBB
CFD01	PUT-163a-71766009-3502	1	171.5	placed	1	259012705	AAABABAABABABBABABBBBBBBAABABBAAABABBABAABBAABAAAAABABBAABABABBBBBABAAABBBABBBBB-BBBBB
[truncated: 275,623+ more rows]
